# Supplementary material for: Methodology for optimizing quadrat size in sparse vegetation surveys: A desert case study from the Tarim Basin
Source: PLoS One. 2020 Aug 26;15(8):e0235469. doi: 10.1371/journal.pone.0235469 (PMC7449453; doi:10.1371/journal.pone.0235469)
Supplement: S1 File — (ZIP) [file pone.0235469.s001.zip]

Archive with 1 entries (1 files):
- callculate_fvc_otsu.pro
