# Supplementary material for: Methodology for optimizing quadrat size in sparse vegetation surveys: A desert case study from the Tarim Basin
Source: PLoS One. 2020 Aug 26;15(8):e0235469. doi: 10.1371/journal.pone.0235469 (PMC7449453; doi:10.1371/journal.pone.0235469)
Supplement: S1 File — (ZIP) [file pone.0235469.s001.zip › callculate_fvc_otsu.pro]

pro callculate_fvc_otsu
  cd, 'D:\tem'
  filelist = file_search('D:\tem', '*.tif')
  fnum = N_elements(filelist)
  tharr = fltarr(fnum)
  hyfvcarr = fltarr(fnum) 
    for k =0,fnum-1 do begin
      filename = filelist[k]
      img = read_tiff(filename, R,G,B)
      asize = size(img)
      bands = asize[1]
      samples = asize[2]
      lines = asize[3]
      red = bytarr(samples, lines)
      green = bytarr(samples, lines)
      blue = bytarr(samples, lines)     
      exgr = intarr(samples, lines)
      hyarray = intarr(samples,lines)
      hyclass = bytarr( samples, lines)

      rgb = bytarr(3, samples, lines)
      rgb[0:2, *,*] = img[0:2, *,*]
      ;tvscl, rgb ,true = 1
      red[*,*] = img[0, *,*]
      green[*,*] = img[1, *,*]
      blue[*,*] = img[2, *,*]
      ;------------------calculate ExGR----------
      exgr =3.0*green-2.4*red-1.0*blue
      ggarray = reform(exgr, samples*lines,1)
      ;-------------------using OTSU to determine the threshold----------------------------------
      omin = min( ggarray)
      omax = max( ggarray)
      ggarray = ggarray - omin
      ht = HISTOGRAM(ggarray,LOCATIONS=locations)
      aht = size(ht)
      mnum = aht[1]-2
      N= float(N_ELEMENTS(ggarray))
      ;print, N
      tmpg = 0.0
      N0 = 0.0
      for i =0,mnum-2 do begin
          N0 += ht[i]
          N1 = N-N0
          if N0 eq 0 then CONTINUE
          w0 = N0/N
          w1 = 1-w0
          sum0 = total(locations[0:i]*ht[0:i])
          u0 = sum0 / N0
          sum1 = total(locations[(i+1):mnum]*ht[(i+1):mnum])
          u1 = sum1 / N1
          g = w0*w1*(u0-u1)*(u0-u1)
          if tmpg lt g then begin
              tmpg = g
              thresholdValue = locations[i]+(omax-omin)/510
          endif
     endfor  
     tharr[k] = thresholdValue 
     hyarray = exgr - omin
     for i=0, samples-1 do begin
       for j=0, lines-1 do begin
         hyclass[i,j] = 0
         if ( hyarray[i,j] ge thresholdValue) then hyclass[i,j] = 1
       endfor
     endfor

     hyfvc = 1.0*total(hyclass)/( samples*lines)
     hyfvcarr[k] =  hyfvc
  endfor

  for i = 0, k-1 do  begin
     print, filelist[i],'    threshold value =',tharr[i], '    get the FVC =',hyfvcarr[i]
  endfor
end
