# Supplementary material for: Methodology for optimizing quadrat size in sparse vegetation surveys: A desert case study from the Tarim Basin
Source: PLoS One. 2020 Aug 26;15(8):e0235469. doi: 10.1371/journal.pone.0235469 (PMC7449453; doi:10.1371/journal.pone.0235469)
Supplement: S1 Data — (XLSX) [file pone.0235469.s002.xlsx]

## Sheet: FVC_Plot_A
Quadrat size
10m×10m	20m×20m	30m×30m	40m×40m	50m×50m	60m×60m
0.543498	0.235152	0.009834	0.0514005	0.0661219	0.0505923
0.466854	0.26802	0.014743	0.0503346	0.0654175	0.0695022
0.541451	0.263421	0.51382	0.0876453	0.0371324	0.0723238
0.0216072	0.504798	0.014384	0.0289574	0.0666299	0.0714101
0.540838	0.010763	0.466776	0.0973252	0.0863485	0.0742527
0.11443	0.0635929	0.135448	0.087436	0.0724583	0.0640648
0.540532	0.0450067	0.134203	0.0325991	0.0901347	0.0647267
0.538097	0.171744	0.037418	0.0554728	0.0924997	0.0392793
0.495144	0.300447	0.166325	0.0539296	0.0790721	0.0701113
0.529818	0.0799899	0.05357	0.0357766	0.0612371	0.0759617
0.543075	0.481903	0.027458	0.0325062	0.0584344	0.0780928
0.47589	0.174972	0.017138	0.133746	0.0339972	0.0772805
0.560335	0.0498178	0.163972	0.11196	0.051247	0.0766997
0.545293	0.158181	0.184373	0.0624451	0.0307023	0.0750961
0.0558486	0.438409	0.098256	0.0415479	0.0221073	0.0363013
0.27468	0.00884443	0.054387	0.0584966	0.0908867	0.0767315
0.561453	0.176586	0.127773	0.0599064	0.0980795	0.0753498
0.510402	0.442826	0.034563	0.0306086	0.0581927	0.0741854
0.538683	0.0360473	0.011303	0.0400306	0.0586906	0.0392012
0.564402	0.0782201	0.076671	0.098601	0.0638016	0.0674649
0.130563	0.226812	0.03869	0.116327	0.0799782	0.0743391
0.53632	0.0154321	0.125251	0.10509	0.0800481	0.0640733
0.449134	0.472125	0.168872	0.133615	0.0784455	0.073016
0.00511322	0.476332	0.025568	0.116847	0.0917856	0.0637467
0.124359	0.0709155	0.066667	0.0356753	0.0803216	0.0711194
0.494008	0.017867	0.065998	0.0709971	0.0543844	0.0725475
0.50142	0.54222	0.029749	0.0328631	0.0875623	0.0734622
0.522315	0.477689	0.033335	0.0913861	0.0799851	0.0685373
0.580815	0.544817	0.152148	0.047882	0.0697601	0.0698083
0.00762023	0.123567	0.517836	0.0254118	0.0723527	0.0754757
0.552219	0.474456	0.070695	0.0229727	0.0922345	0.0730285
0.112518	0.00581663	0.020342	0.0902893	0.0400406	0.0775017
0.0136082	0.0504694	0.012611	0.0698277	0.0652176	0.0722435
0.504216	0.0371678	0.501431	0.0536314	0.0538278	0.067976
0.56654	0.485981	0.083136	0.0804789	0.0565134	0.0643924
0.225117	0.0470628	0.03122	0.111746	0.0976799	0.0489892
0.580977	0.0379501	0.177062	0.0897315	0.0684432	0.057042
0.0681943	0.23508	0.114792	0.0959312	0.0347494	0.0644081
0.482915	0.0644022	0.495477	0.0538542	0.066395	0.0721158
0.134143	0.286212	0.065841	0.0357754	0.0237833	0.0735663
0.0978095	0.161466	0.071595	0.0536696	0.0879204	0.071981
0.55717	0.0964185	0.014112	0.0351344	0.089733	0.0578709
0.414432	0.567502	0.187063	0.0949435	0.0738901	0.0761166
0.540658	0.514305	0.026087	0.0953824	0.0536837	0.0718296
0.546655	0.07953	0.15572	0.0523117	0.0828429	0.0769314
0.124241	0.0139847	0.445465	0.0363641	0.078474	0.074306
0.547304	0.543907	0.094389	0.0875648	0.0775981	0.0763196
0.399733	0.0317683	0.146601	0.0126159	0.0847758	0.0748829
0.536482	0.0055551	0.005956	0.0724407	0.068391	0.0729845
0.554275	0.0474438	0.548366	0.112495	0.0243086	0.0666907
0.510763	0.194102	0.035761	0.135876	0.0399635	0.0349992
0.00971241	0.0264206	0.166679	0.0296501	0.0681467	0.0642427
0.0179369	0.0985896	0.451894	0.0957544	0.0784863	0.0628681
0.572509	0.0185501	0.04914	0.106661	0.0904367	0.051062
0.481472	0.538893	0.075954	0.0249458	0.0677093	0.0564182
0.0477955	0.0184554	0.017069	0.0822556	0.0635649	0.0737903
0.529475	0.490477	0.050042	0.11978	0.0832579	0.0671141
0.0397244	0.0501132	0.543766	0.0562444	0.0312078	0.0704905
0.538827	0.225115	0.064077	0.0205528	0.0506979	0.0680866
0.031527	0.0756004	0.074516	0.109589	0.0791611	0.0680871
0.00890981	0.0256924	0.04463	0.0189083	0.0321435	0.0682437
0.486243	0.134276	0.052938	0.106754	0.0727991	0.0722645
0.42437	0.504146	0.521945	0.037712	0.0347282	0.0727938
0.0172785	0.0386287	0.488719	0.0387419	0.0891774	0.0676239
0.0113807	0.130394	0.022087	0.0596374	0.0619022	0.0683013
0.503008	0.179283	0.030374	0.114266	0.0270803	0.0718463
0.068014	0.522766	0.104796	0.0285876	0.0932411	0.0687047
0.544121	0.137466	0.104982	0.0572033	0.0314809	0.0564387
0.456574	0.041041	0.064722	0.0687533	0.0705592	0.0500876
0.114475	0.444088	0.12138	0.0287739	0.0876217	0.0620673
0.511665	0.108949	0.059158	0.0513611	0.0299662	0.0749169
0.345183	0.488558	0.033091	0.105736	0.0971852	0.0746516
0.0814959	0.00508617	0.471208	0.0297846	0.0472489	0.0629842
0.546159	0.478478	0.066492	0.105937	0.0724147	0.0701962
0.445662	0.0755237	0.074709	0.0454874	0.0313051	0.0717467
0.00901803	0.0648667	0.041937	0.0426515	0.0564543	0.0727222
0.541929	0.0295656	0.081759	0.0544063	0.0343484	0.0665055
0.443461	0.108548	0.026901	0.0568229	0.028266	0.0514477
0.536329	0.0797058	0.08006	0.039823	0.0890002	0.0689815
0.576423	0.0592124	0.538131	0.0330409	0.052102	0.0751651
0.0156192	0.0104451	0.015993	0.0260118	0.0767515	0.0756489
0.534985	0.506937	0.018029	0.081197	0.0201779	0.0769091
0.559343	0.0264521	0.051636	0.499463	0.0642246	0.074479
0.448061	0.168653	0.080904	0.0319204	0.029731	0.0642893
0.0442875	0.0521535	0.055694	0.0907344	0.06411	0.0628366
0.997691	0.558917	0.046412	0.0711294	0.0568845	0.0680788
0.592719	0.0642377	0.168531	0.039173	0.0485978	0.0687122
0.997682	0.4305	0.187447	0.0774815	0.0217016	0.0741897
0.558874	0.570897	0.051856	0.0753097	0.0508413	0.0634795
0.334028	0.0483276	0.012521	0.139973	0.0916288	0.0730207
0.532208	0.0539188	0.528362	0.0164737	0.0864814	0.0658266
0.475169	0.0823616	0.192733	0.0343685	0.0832107	0.0361682
0.344958	0.066429	0.057299	0.0452336	0.0882969	0.0776519
0.587065	0.569403	0.484964	0.0508467	0.0563433	0.0688493
0.42704	0.17933	0.014514	0.0642933	0.0720306	0.0742637
0.0443687	0.500255	0.009091	0.0493193	0.0659666	0.065776
0.525228	0.441744	0.504228	0.119224	0.0856344	0.0613378
0.461957	0.0838654	0.034689	0.0224972	0.0751003	0.0583666
0.374356	0.0753343	0.532294	0.0909742	0.0942373	0.0522878
0.451325	0.420454	0.063144	0.0263399	0.0838311	0.0641817
0.53173	0.0160228	0.038382	0.0812656	0.0992947	0.0650185
0.551461	0.567694	0.018918	0.0844228	0.022121	0.0677007
0.0866723	0.0159957	0.170818	0.0297644	0.0926416	0.0556073
0.520755	0.0301292	0.008729	0.022029	0.0668392	0.0678861
0.0760129	0.026407	0.058355	0.0255193	0.0313328	0.0750953
0.495009	0.108597	0.04281	0.075832	0.0795923	0.0695993
0.010984	0.508398	0.013501	0.0333009	0.0911147	0.0791606
0.513865	0.0488709	0.209161	0.100987	0.0727732	0.0686802
0.355355	0.0592507	0.010182	0.104361	0.090183	0.0762765
0.00998296	0.070043	0.003998	0.0232946	0.0503308	0.0751774
0.470173	0.0696868	0.152911	0.0229345	0.0556447	0.0699677
0.557062	0.161621	0.023931	0.0419418	0.0857356	0.0664244
0.476062	0.0705525	0.491122	0.0909449	0.0798853	0.0538408
0.0342324	0.56711	0.50066	0.0513397	0.0834604	0.0460881
0.0184779	0.092171	0.0476	0.0392281	0.0752768	0.0554127
0.0135631	0.520902	0.060218	0.114666	0.0869588	0.0694865
0.527356	0.14287	0.026959	0.0300002	0.0573085	0.0666076
0.0172876	0.540913	0.004806	0.0171508	0.0748243	0.0617487
0.0101543	0.12384	0.152478	0.0723472	0.0685192	0.0745873
0.0824338	0.0214607	0.53411	0.0904654	0.0941948	0.0733874
0.411574	0.545827	0.008216	0.0937599	0.0842855	0.0739001
0.0649298	0.0186538	0.033878	0.0533928	0.0896206	0.0681221
0.414108	0.545541	0.042176	0.0468538	0.075293	0.0759061
0.154749	0.0467021	0.190454	0.0525638	0.076077	0.077769
0.0457575	0.0391495	0.067314	0.0436718	0.0572833	0.0764064
0.10166	0.037657	0.042013	0.036036	0.0863063	0.059798
0.564456	0.0697928	0.036569	0.0304088	0.0782874	0.0499427
0.0140681	0.0134977	0.006176	0.0553434	0.0601184	0.0738896
0.500221	0.062141	0.015121	0.0357361	0.0312928	0.0511326
0.517202	0.0244817	0.015114	0.0436291	0.0885732	0.0725933
0.183634	0.129704	0.049967	0.0771646	0.025605	0.0749369
0.505857	0.48308	0.033678	0.0771202	0.0857381	0.0724369
0.0763647	0.281692	0.030674	0.0864989	0.0761966	0.0658774
0.532632	0.471264	0.062768	0.0242722	0.0587738	0.0384036
0.57765	0.0777241	0.042363	0.0103124	0.0453095	0.0711076
0.0670039	0.291877	0.552339	0.0339796	0.0762157	0.0594875
0.42887	0.0475701	0.550503	0.0163477	0.0843128	0.0734149
0.119254	0.535605	0.024349	0.0393795	0.0353151	0.0730228
0.0294168	0.0935711	0.024687	0.121965	0.0106721	0.0641046
0.508193	0.105635	0.069085	0.131351	0.0895096	0.0677412
0.123412	0.530503	0.029684	0.101078	0.0797451	0.069776
0.518158	0.0679914	0.183971	0.0251726	0.0213467	0.073487
0.0588516	0.0476129	0.496976	0.0528801	0.0743044	0.0692077
0.530089	0.105216	0.491375	0.0497555	0.0262308	0.0543251
0.0292274	0.286201	0.079834	0.0476828	0.0715961	0.071481
0.058527	0.546544	0.516024	0.0877196	0.0652914	0.0621616
0.265987	0.48388	0.064982	0.0888379	0.0801414	0.0753603
0.510465	0.0281295	0.017552	0.117471	0.0954295	0.0709935
0.583511	0.480255	0.071512	0.0470243	0.0805327	0.0758606
0.569074	0.0537767	0.03995	0.0284998	0.0567904	0.0770365
0.0564348	0.111866	0.050257	0.0305883	0.059414	0.0640555
0.00972143	0.087317	0.007368	0.104206	0.0988022	0.070007
0.50537	0.567423	0.156967	0.0952502	0.0520602	0.0688221
0.107432	0.508797	0.073594	0.0405805	0.0290562	0.0668168
0.0763556	0.481182	0.031423	0.0475747	0.0841529	0.056715
0.502214	0.0159506	0.069268	0.0699323	0.0345077	0.0604965
0.145226	0.172749	0.130297	0.0347371	0.0569691	0.0634024
0.580103	0.454024	0.00627	0.123138	0.0916148	0.0738994
0.431071	0.0314368	0.086338	0.0774837	0.0583836	0.0732149
0.0764007	0.563464	0.071322	0.04197	0.0977736	0.0736269
0.418905	0.038498	0.061812	0.0931803	0.0676841	0.0741912
0.56699	0.558038	0.432394	0.0385545	0.0311901	0.0796464
0.437708	0.509194	0.028573	0.0771624	0.0370989	0.0770275
0.568623	0.419807	0.076424	0.0444029	0.0981828	0.0723874
0.295349	0.588943	0.043393	0.0319564	0.035202	0.075548
0.168204	0.159615	0.006098	0.143461	0.0784365	0.0691784
0.515092	0.150094	0.05916	0.015033	0.0486566	0.0663113
0.00852204	0.506957	0.041504	0.105357	0.0644011	0.0623053
0.595893	0.0313895	0.133172	0.0432689	0.0755315	0.0559457
0.545194	0.485808	0.545129	0.0666997	0.0825889	0.064027
0.367863	0.0457034	0.044071	0.0364817	0.0771752	0.0721669
0.586226	0.103685	0.006963	0.0481257	0.0226747	0.0727367
0.0178827	0.0460303	0.13039	0.0407758	0.0885617	0.0694722
0.0624949	0.505868	0.546458	0.0542921	0.0544878	0.0736214
0.5051	0.0471237	0.129822	0.0959627	0.0920327	0.0674096
0.573682	0.00421142	0.009697	0.0601613	0.0822664	0.0681384
0.0746242	0.0561936	0.05182	0.0306851	0.0796129	0.0638083
0.529548	0.582377	0.040351	0.041213	0.0840923	0.0763248
0.585631	0.180412	0.493072	0.0849676	0.0786578	0.0724166
0.583836	0.498314	0.015454	0.0947735	0.0479562	0.0758831
0.0139599	0.0382455	0.080056	0.136853	0.0468187	0.0699665
0.546303	0.0832274	0.162056	0.111628	0.0406585	0.0617375
0.57287	0.156869	0.191703	0.028936	0.0626588	0.0729272
0.494269	0.484751	0.471095	0.0452769	0.0997912	0.0613669
0.501934	0.561135	0.083652	0.09247	0.0842836	0.0736614
0.0349268	0.0351771	0.048513	0.1209	0.0336062	0.0629922
0.0416452	0.0363359	0.024113	0.0289742	0.0599339	0.0702312
0.0251152	0.0317705	0.023977	0.0710613	0.0292666	0.0571942
0.0606011	0.0495811	0.100953	0.0500819	0.0925526	0.0756256
0.00997394	0.0466029	0.086032	0.0465066	0.0689491	0.0696224
0.542173	0.509241	0.059115	0.0826754	0.0995736	0.0773556
0.42401	0.451645	0.06913	0.0698558	0.0354614	0.0548671
0.134161	0.048508	0.142214	0.040137	0.062728	0.077483
0.585279	0.352043	0.062825	0.0391414	0.0932368	0.060983
0.489183	0.54493	0.072488	0.0641092	0.0212484	0.0657405
0.0596633	0.139782	0.037562	0.0717169	0.0828602	0.0582437
0.552544	0.0582023	0.176554	0.0342227	0.0494038	0.0641028
0.0160791	0.105506	0.17223	0.0796578	0.0700753	0.0709066
0.0316262	0.481917	0.138202	0.0163601	0.0837191	0.0715313
0.132565	0.0291485	0.120288	0.0216192	0.0798233	0.0722885
0.479452	0.0154997	0.053431	0.0428952	0.0955776	0.0762662
0.555429	0.0394133	0.025545	0.0481465	0.0802574	0.0719367
0.534381	0.0117144	0.122885	0.0708863	0.0641497	0.0479552
0.232548	0.0457823	0.020002	0.0264817	0.0844501	0.0508754
0.592088	0.0851189	0.118195	0.0305934	0.0295141	0.0773058
0.0475971	0.0315631	0.051992	0.0999308	0.0537795	0.0682622
0.519619	0.182367	0.042388	0.0401657	0.0227025	0.0692675
0.434985	0.120319	0.182796	0.0972115	0.0800373	0.0609141
0.530558	0.0317547	0.070769	0.118297	0.0665153	0.0417993
0.517211	0.0101768	0.121966	0.0196945	0.063904	0.0539715
0.51878	0.0531275	0.052448	0.0293108	0.0682566	0.0690455
0.590113	0.555023	0.098175	0.0896612	0.0589233	0.071804
0.424118	0.0921935	0.108652	0.0366523	0.0504688	0.0721269
0.518176	0.0194158	0.068953	0.038416	0.0353461	0.0498814
0.0259719	0.56738	0.031968	0.0975666	0.0556937	0.0778693
0.279703	0.0297933	0.56272	0.119323	0.0220248	0.0776224
0.561643	0.0474281	0.03199	0.0200738	0.0731785	0.0788814
0.597571	0.493484	0.194183	0.0779914	0.0904846	0.0762885
0.0114709	0.417269	0.024116	0.0207329	0.0303979	0.0669297
0.148978	0.00351027	0.125515	0.0533719	0.0280791	0.0617665
0.170242	0.0157838	0.05459	0.0757031	0.0369616	0.0451584
0.474862	0.501287	0.044409	0.0628587	0.0546705	0.0558626
0.0792955	0.516726	0.004858	0.0255953	0.0347721	0.0719159
0.432712	0.510053	0.145023	0.102654	0.0379895	0.0738756
0.0522685	0.069529	0.066042	0.0728177	0.0232411	0.0745638
0.0412394	0.383764	0.045609	0.0293012	0.0391763	0.0760505
0.499319	0.138772	0.136473	0.0588726	0.055123	0.0723206
0.089558	0.0474281	0.168351	0.133529	0.0325135	0.0762225
0.559884	0.175725	0.049819	0.120814	0.0310713	0.0750916
0.00674548	0.0749218	0.050881	0.0551391	0.0734105	0.0676809
0.332639	0.133963	0.100122	0.0147634	0.0248822	0.0673316
0.0705751	0.146739	0.17809	0.0460715	0.0900976	0.0657132
0.0206423	0.544033	0.048811	0.0705424	0.0793473	0.0591679
0.548161	0.483414	0.051113	0.0736473	0.0381516	0.0616106
0.544355	0.0633246	0.144961	0.00423324	0.088895	0.0623373
0.020489	0.174616	0.082882	0.0816545	0.0814965	0.0639172
0.571139	0.340845	0.120282	0.100885	0.0372206	0.071225
0.0327535	0.0207911	0.155516	0.0312242	0.0931929	0.0670598
0.573041	0.1271	0.023882	0.118229	0.032453	0.0621624
0.0406533	0.490078	0.069594	0.123302	0.0736609	0.0741226
0.038525	0.545561	0.024355	0.0505141	0.0662761	0.0749662
0.58187	0.478276	0.030092	0.0688411	0.0572808	0.0694805
0.141962	0.00489904	0.04165	0.0383468	0.0667106	0.0742357
0.0233116	0.540662	0.156575	0.096351	0.0671581	0.0761747
0.53118	0.2126	0.024116	0.0933649	0.0602791	0.0718774
0.162045	0.159635	0.056187	0.0258834	0.0586135	0.0588241
0.510871	0.0635951	0.024522	0.082488	0.0797505	0.0745958
0.0902705	0.076031	0.036038	0.090502	0.077324	0.069755
0.586893	0.53997	0.036519	0.0556309	0.0834193	0.0741309
0.537005	0.0302104	0.113793	0.0647519	0.0264567	0.0685313
0.997682	0.0411245	0.169965	0.00610561	0.0471304	0.0716296
0.49848	0.0104857	0.157538	0.0895419	0.0570484	0.0766251
0.0493196	0.516449	0.512618	0.0656091	0.0885718	0.0758899
0.159078	0.107495	0.069249	0.0336228	0.0371699	0.0729267
0.0590771	0.200354	0.080141	0.136254	0.079998	0.0755107
0.542218	0.0715828	0.020066	0.121765	0.0248617	0.0718849
0.57048	0.503073	0.125458	0.113681	0.0621778	0.0612582
0.573646	0.282097	0.045466	0.0661583	0.078162	0.0725726
0.489778	0.0410162	0.280973	0.101963	0.0348413	0.054775
0.538006	0.155739	0.017825	0.125764	0.0693007	0.0372047
0.53559	0.33819	0.1256	0.0246555	0.0754681	0.0747262
0.572915	0.0156508	0.027424	0.0754223	0.0214498	0.0719409
0.548107	0.490675	0.024149	0.079328	0.0582651	0.0664021
0.523569	0.033139	0.04911	0.0964467	0.0932231	0.0737037
0.545807	0.0319982	0.078133	0.128854	0.0566571	0.073064
0.0923807	0.0500996	0.079293	0.109186	0.0620722	0.075537
0.533479	0.522854	0.106961	0.0946373	0.0927155	0.0754362
0.532758	0.560096	0.051528	0.0893376	0.0553619	0.0721236
0.53494	0.0121991	0.068939	0.0367569	0.0521463	0.0766616
0.511133	0.0705976	0.073465	0.0325867	0.0433744	0.0634715
0.0256473	0.0718106	0.060531	0.0823011	0.0211403	0.0618769
0.0139329	0.0573749	0.057836	0.0539139	0.0732477	0.056513
0.340728	0.129754	0.129493	0.0813253	0.0619152	0.0744672
0.0151593	0.483245	0.026128	0.0543799	0.0890939	0.0728348
0.00682665	0.517644	0.006138	0.0149835	0.0523232	0.0356804
0.0210391	0.564801	0.067195	0.0494105	0.0899042	0.0791721
0.997682	0.195567	0.042918	0.0226176	0.0854531	0.0756654
0.428924	0.0565656	0.00499	0.0520775	0.0663633	0.0405375
0.0439448	0.181341	0.025544	0.134896	0.0221538	0.0634477
0.335795	0.508937	0.018079	0.101796	0.0495447	0.0674477
0.391545	0.501547	0.508847	0.0402648	0.0965893	0.0663503
0.0527464	0.462683	0.064963	0.0639083	0.0888863	0.0616031
0.520115	0.0681492	0.006024	0.0271671	0.0679666	0.0539572
0.0459919	0.0146205	0.053256	0.0698479	0.0666209	0.0631461
0.0141854	0.0460077	0.074417	0.0701963	0.0397268	0.0356119
0.561823	0.0715851	0.073884	0.0779447	0.0339456	0.0728033
0.140384	0.494806	0.526969	0.0376332	0.0657991	0.0731609
0.550027	0.101006	0.024394	0.0220695	0.079855	0.0780145
0.466674	0.00920966	0.208274	0.0640456	0.0312348	0.0781441
0.0423847	0.588018	0.093395	0.121884	0.0594122	0.0712698
0.00693486	0.0347915	0.430415	0.0494809	0.0867963	0.0718533
0.440188	0.536002	0.048968	0.0401646	0.0468508	0.0446649
0.123249	0.158559	0.021976	0.0919011	0.0516242	0.0638771
0.00783667	0.470576	0.032107	0.0254422	0.0776111	0.0607387
0.997746	0.255228	0.051218	0.0388268	0.0779757	0.0680863
0.448899	0.124695	0.046441	0.062677	0.0651866	0.0733135
0.537447	0.156348	0.04653	0.0344501	0.0897773	0.0712432
0.563663	0.030499	0.075722	0.0786813	0.0969698	0.0719657
0.441739	0.0649298	0.074395	0.089888	0.0910113	0.0735738
0.551038	0.530686	0.052178	0.0170894	0.0870049	0.0733185
0.408607	0.0390751	0.048041	0.0275768	0.0739722	0.0735803
0.0682033	0.0330736	0.101888	0.0552961	0.0969492	0.0648568
0.541659	0.573438	0.168769	0.105228	0.0748275	0.0653201
0.592313	0.0477234	0.011376	0.0114712	0.0352733	0.0727825
0.559073	0.0526044	0.044524	0.106725	0.0795347	0.064717
0.0464248	0.550591	0.515018	0.0281115	0.0546755	0.0656379
0.556088	0.0360293	0.075141	0.0916692	0.071452	0.0634367
0.997682	0.0327445	0.026443	0.022832	0.0662804	0.072066
0.537222	0.102077	0.024115	0.117791	0.0299219	0.0770555
0.0443777	0.0617059	0.072761	0.0434816	0.0977955	0.0723673
0.0263507	0.130568	0.116388	0.0316306	0.0568365	0.0763506
0.584098	0.0376525	0.07786	0.0978204	0.0822869	0.0764697
0.0447024	0.0659128	0.049219	0.0255722	0.0526161	0.0579424
0.494684	0.0536347	0.017584	0.0744155	0.0702493	0.0698268
0.0627474	0.0399837	0.067136	0.0932906	0.0832334	0.0537312
0.607247	0.00573547	0.167926	0.0767088	0.0226438	0.0740751
0.582628	0.453722	0.046784	0.137101	0.0509192	0.035505
0.524867	0.0153058	0.040391	0.0631407	0.096723	0.0710718
0.0626753	0.0580152	0.196564	0.0462623	0.0800838	0.0741469
0.113095	0.25484	0.031569	0.064932	0.0312363	0.0669189
0.538602	0.549245	0.514391	0.100804	0.0741606	0.0648764
0.0739298	0.00491482	0.026732	0.126842	0.0305895	0.0656734
0.529566	0.0412417	0.0243	0.123134	0.047758	0.0603548
0.584918	0.155895	0.040209	0.099695	0.0747292	0.0383694
0.118181	0.0621049	0.043431	0.0669012	0.0465028	0.0638078
0.0407434	0.0899593	0.073784	0.11862	0.0909818	0.0624369
0.549577	0.538218	0.025304	0.0974315	0.077422	0.0679817
0.145271	0.119345	0.503627	0.0874044	0.0517244	0.0774569
0.539323	0.479782	0.040005	0.0141146	0.0636503	0.0390055
0.0444679	0.40183	0.121641	0.0160438	0.032908	0.0723611
0.470606	0.515026	0.18228	0.0232012	0.0852359	0.0497935
0.555492	0.0482712	0.015326	0.0544739	0.0659853	0.0709857
0.232142	0.0286548	0.041522	0.100473	0.0797534	0.0733891
0.5062	0.522441	0.073518	0.015409	0.0511188	0.0712082
0.510231	0.522881	0.113367	0.0775411	0.0817649	0.0751949
0.469569	0.0541713	0.039277	0.0447276	0.095204	0.040797
0.0190912	0.0843636	0.06054	0.0457232	0.0539953	0.0675986
0.160277	0.22814	0.121122	0.132978	0.0531677	0.0651176
0.498931	0.00994012	0.086033	0.107878	0.0881668	0.0640896
0.57636	0.06603	0.007216	0.0247613	0.0644296	0.0510883
0.167997	0.476384	0.086581	0.0539251	0.0787536	0.0696639
0.512269	0.0578664	0.051236	0.0173399	0.0873746	0.0578861
0.476206	0.0142913	0.044971	0.123013	0.0766899	0.0732635
0.577451	0.486541	0.043737	0.0402991	0.063067	0.0730207
0.0239068	0.45695	0.029603	0.0439904	0.0678967	0.0726694
0.00955911	0.5059	0.009546	0.100168	0.0787529	0.0122317
0.0479308	0.0503792	0.007689	0.0929833	0.093974	0.0699312
0.583971	0.0688166	0.026512	0.0305309	0.0623522	0.0649279
0.241395	0.542252	0.050347	0.0954044	0.0924622	0.0585691
0.515534	0.478206	0.057364	0.115579	0.0280081	0.0704782
0.497678	0.236248	0.166901	0.0265925	0.0792407	0.0753008
0.0502575	0.178444	0.121458	0.112887	0.0852125	0.0470618
0.578173	0.576658	0.005888	0.0460046	0.0556959	0.0783195
0.411601	0.0579904	0.037399	0.0754971	0.0658758	0.0776496
0.174174	0.0297685	0.01006	0.039617	0.0924683	0.0770082
0.550172	0.125858	0.131457	0.0376242	0.0661374	0.0762067
0.0970791	0.0248469	0.411579	0.0424343	0.0798514	0.0694857
0.235271	0.00748947	0.51366	0.0513561	0.0224456	0.056479
0.00901803	0.507834	0.182254	0.0481099	0.0748038	0.0430761
0.496064	0.555722	0.071979	0.0207858	0.035176	0.072978
0.0880069	0.201841	0.192672	0.133554	0.0884504	0.0726466
0.456024	0.476819	0.170166	0.0247472	0.0876268	0.0718193
0.551056	0.252079	0.089796	0.0322682	0.0463857	0.0769362
0.470957	0.220671	0.06833	0.12552	0.0766156	0.0684659
0.222312	0.0295228	0.023671	0.0287429	0.0980834	0.0786802
0.595316	0.521941	0.048602	0.0958051	0.075752	0.0645505
0.588138	0.508725	0.028463	0.0516374	0.0955045	0.0390578
0.568677	0.434836	0.114605	0.0879306	0.0503233	0.0696036
0.0632074	0.073781	0.039603	0.0411365	0.069309	0.0670918
0.533128	0.0480052	0.068707	0.0339999	0.0736339	0.070793
0.539503	0.0281994	0.017185	0.0388797	0.097975	0.0781266
0.551101	0.55269	0.101495	0.0842337	0.0643583	0.0717625
0.476269	0.511169	0.034377	0.0783347	0.0774483	0.0670177
0.596137	0.0316803	0.395637	0.0173168	0.0245565	0.0746859
0.419446	0.0145461	0.138531	0.0187322	0.0726125	0.0749374
0.197269	0.0471395	0.041994	0.104582	0.0353198	0.0588243
0.0390481	0.0405428	0.516662	0.129631	0.0620016	0.0660535
0.137245	0.0485981	0.018959	0.0425817	0.0985986	0.0718999
0.00955911	0.0762925	0.017287	0.0432554	0.0594537	0.0731579
0.0357745	0.173784	0.06738	0.122884	0.0208293	0.0704239
0.582736	0.506371	0.02964	0.034664	0.0867019	0.0753784
0.349196	0.238612	0.076494	0.0721728	0.0407482	0.0781651
0.00919839	0.0800305	0.049861	0.0904716	0.0352701	0.0784146
0.540477	0.530558	0.492168	0.0328906	0.0902648	0.0545693
0.118695	0.221607	0.02096	0.116126	0.0640333	0.0655022
0.589887	0.51896	0.071694	0.091564	0.0797628	0.063738
0.574295	0.101042	0.01599	0.08961	0.0312006	0.0249159
0.542227	0.536464	0.031484	0.0661679	0.0590469	0.0731837
0.600474	0.523149	0.115009	0.0532324	0.097824	0.0756246
0.407876	0.471954	0.132751	0.126572	0.0798125	0.0760928
0.551957	0.0320929	0.084272	0.0367462	0.0792414	0.0775548
0.0258998	0.517587	0.031803	0.0159841	0.082243	0.0729679
0.485981	0.585329	0.031555	0.0322485	0.0813484	0.0735736
0.176925	0.535364	0.019006	0.0879256	0.0310821	0.0519755
0.471372	0.00931337	0.074707	0.140901	0.0970818	0.0664004
0.534598	0.569013	0.01981	0.0176381	0.0917503	0.0757307
0.50693	0.0345706	0.016804	0.0295083	0.0936137	0.0768601
0.00949598	0.531096	0.028281	0.0738684	0.0673685	0.0503153
0.598139	0.0587863	0.014547	0.0459843	0.0779635	0.0644031
0.460848	0.504171	0.064193	0.117862	0.065856	0.0663906
0.580554	0.112444	0.052586	0.0959829	0.0860084	0.045512
0.509257	0.572322	0.14383	0.0909533	0.0675872	0.0746386
0.0272886	0.0709178	0.072356	0.0776931	0.0883945	0.0625395
0.455735	0.0251107	0.054906	0.0423566	0.0771092	0.0733874
0.528709	0.187501	0.133813	0.114066	0.085054	0.0769314
0.0316352	0.0180518	0.134713	0.134819	0.0592941	0.0563981
0.443443	0.0562161	0.111714	0.114943	0.0926312	0.0547885
0.026026	0.276786	0.142505	0.0533601	0.0577852	0.0747788
0.557702	0.253429	0.086191	0.0580306	0.0732686	0.0726902
0.0257645	0.524103	0.106674	0.0343263	0.0909425	0.0709227
0.00901803	0.0883068	0.025558	0.0351851	0.0773694	0.0757102
0.00560921	0.55712	0.11937	0.0870831	0.0302008	0.0755213
0.606029	0.500275	0.06973	0.0311961	0.0983853	0.0700132
0.0373346	0.0201553	0.071568	0.0402996	0.0585926	0.0719417
0.506083	0.073019	0.051152	0.129053	0.0278539	0.0579902
0.553256	0.0164083	0.057628	0.105178	0.091595	0.0737733
0.534976	0.493805	0.018809	0.0789408	0.0324821	0.0722713
0.520313	0.49297	0.15218	0.0623674	0.0922846	0.0698211
0.473771	0.557289	0.204763	0.0961045	0.0931104	0.0754965
0.00941482	0.074685	0.050831	0.0780223	0.0797152	0.0616146
0.458891	0.0450901	0.240552	0.0714772	0.066284	0.0651394
0.0474619	0.517355	0.423649	0.0838944	0.0272853	0.0749084
0.539413	0.0174612	0.048856	0.116414	0.0859377	0.0678343
0.450153	0.0689067	0.074877	0.0437298	0.0672283	0.0761254
0.553608	0.553533	0.048827	0.0629381	0.079009	0.0725893
0.552913	0.0814486	0.044206	0.0167613	0.0958748	0.0678766
0.0930119	0.139121	0.028452	0.0430449	0.0591056	0.0336882
0.561489	0.510792	0.093353	0.108952	0.0532513	0.0669867
0.608627	0.0579453	0.026721	0.0498652	0.0739023	0.0521058
0.556385	0.0231899	0.072458	0.094787	0.0444315	0.0732833
0.554654	0.0193459	0.10681	0.0850965	0.0785709	0.0771048
0.519267	0.0387076	0.014298	0.0506672	0.0374804	0.0725615
0.0743356	0.53093	0.051656	0.0971124	0.0786588	0.0663005
0.101805	0.473059	0.070109	0.0878918	0.0222964	0.0609895
0.529331	0.221812	0.09938	0.0191858	0.0733748	0.0711376
0.0099559	0.535554	0.068589	0.0647784	0.060599	0.0737175
0.544103	0.0689383	0.035827	0.0382517	0.0764261	0.0717179
0.516309	0.0179594	0.046085	0.0173399	0.097151	0.0732537
0.0658406	0.542171	0.023749	0.0500071	0.0931478	0.0725225
0.53044	0.0903584	0.46554	0.0322462	0.0828749	0.0782978
0.582033	0.0481157	0.18512	0.039953	0.081294	0.0576641
0.56856	0.145477	0.017839	0.0336977	0.0920306	0.0643238
0.557134	0.488858	0.023083	0.0369078	0.0489304	0.0413754
0.59528	0.024786	0.161778	0.0337826	0.0493173	0.0758771
0.455158	0.289664	0.058666	0.042692	0.0611726	0.0785197
0.465006	0.0474281	0.181783	0.0764752	0.0947619	0.066019
0.518455	0.0386851	0.011155	0.040446	0.0962856	0.048744
0.600898	0.00679508	0.024962	0.0497392	0.0963728	0.067013
0.55533	0.062912	0.044654	0.0415355	0.0710279	0.0727905
0.459856	0.508531	0.095413	0.0824328	0.0670226	0.0762159
0.0183607	0.103976	0.052598	0.133432	0.0971243	0.0608326
0.510366	0.0325979	0.118801	0.121319	0.0683553	0.0749247
0.117072	0.0830402	0.063104	0.0909348	0.032159	0.0458946
0.0231132	0.0804521	0.034544	0.0969306	0.0438629	0.0702092
0.997691	0.557122	0.035894	0.0253696	0.052396	0.0729489
0.56323	0.176075	0.050412	0.0572517	0.0464966	0.073561
0.50188	0.0502101	0.098262	0.0339987	0.0656243	0.0609609
0.542687	0.482464	0.106383	0.106588	0.0252259	0.0675002
0.556484	0.0993448	0.03059	0.082757	0.0249442	0.0738316
0.0124359	0.376219	0.299288	0.0406688	0.0845849	0.0636566
0.0963486	0.514485	0.093104	0.493972	0.0929126	0.07222
0.612279	0.0104451	0.028781	0.0566743	0.0791232	0.0725343
0.549081	0.0613812	0.048214	0.0535689	0.0921232	0.0693083
0.441883	0.0563176	0.069997	0.086123	0.0779199	0.0703546
0.142701	0.161671	0.073732	0.0180827	0.0911893	0.0535953
0.0814689	0.0139825	0.511487	0.0426554	0.0508244	0.0617395
0.526265	0.0779947	0.537568	0.138809	0.0966264	0.0358038
0.545329	0.496086	0.035106	0.113875	0.100115	0.0701606
0.47543	0.501752	0.055761	0.0165992	0.0795592	0.0663145
0.213655	0.0985513	0.516875	0.0306226	0.0854795	0.0626146
0.0971602	0.17442	0.158398	0.104329	0.0953917	0.0701091
0.0311032	0.542969	0.057899	0.0445548	0.0892524	0.0718648
0.504423	0.480476	0.044441	0.0867876	0.0890913	0.0729492
0.408904	0.0474033	0.506312	0.0849957	0.0793708	0.0773263
0.358124	0.0658	0.066986	0.101574	0.0735795	0.0699544
0.532271	0.515585	0.463763	0.076316	0.0660397	0.0651727
0.101669	0.0412394	0.055258	0.0478274	0.0910981	0.0654064
0.445698	0.031899	0.017213	0.13381	0.0932044	0.0359109
0.529034	0.0442064	0.082717	0.0213204	0.0800463	0.0762094
0.52016	0.0399792	0.077411	0.0868315	0.0541538	0.0771982
0.0277575	0.0116017	0.159454	0.123033	0.0963501	0.0606799
0.023528	0.222046	0.033356	0.0417218	0.0725707	0.0775223
0.470966	0.541359	0.190646	0.0821244	0.0677158	0.0396772
0.531811	0.24049	0.041351	0.113803	0.069559	0.0619141
0.55965	0.0349133	0.138275	0.0823276	0.0654233	0.0547355
0.413567	0.0393276	0.053152	0.0328186	0.0873684	0.0729074
0.488497	0.509918	0.022822	0.0763627	0.0832107	0.0782968
0.569452	0.0704804	0.005242	0.0913872	0.0802282	0.0579915
0.0639198	0.0563153	0.116411	0.0382376	0.0932692	0.0661802
0.525372	0.0852158	0.007326	0.0419711	0.0876206	0.0727535
0.515191	0.0492542	0.130857	0.129086	0.0891414	0.0650796
0.0959428	0.109445	0.174488	0.0875176	0.0637393	0.0428406
0.177592	0.559717	0.141488	0.120253	0.0828259	0.074509
0.0639919	0.0168637	0.103697	0.0895363	0.0898191	0.0575143
0.407209	0.524529	0.086781	0.127545	0.0889497	0.0582845
0.10185	0.223016	0.149629	0.0555409	0.023823	0.0731792
0.548864	0.529471	0.060419	0.05435	0.0689811	0.0646999
0.443687	0.490768	0.045944	0.0241444	0.0571662	0.0636499
0.517743	0.0518604	0.512648	0.121586	0.0684965	0.0716093
0.362597	0.0467562	0.122557	0.0227668	0.0888712	0.0440996

## Sheet: FVC_Plot_B
Quadrat size
10m×10m	20m×20m	30m×30m	40m×40m	50m×50m	60m×60m
0.136335	0.0147332	0.112766	0.159806	0.132984	0.0812407
0.184374	0.050298	0.180724	0.165757	0.0649567	0.119781
0.176311	0.0151052	0.010589	0.0271728	0.121846	0.0990635
0.0246733	0.185783	0.116682	0.0456933	0.0487978	0.0860638
0.375204	0.0400175	0.390545	0.0700899	0.0887318	0.120982
0.498174	0.0583331	0.139051	0.0634637	0.143615	0.126586
0.518816	0.0398935	0.052716	0.102306	0.105351	0.125052
0.163578	0.0838361	0.120535	0.143403	0.151957	0.0938433
0.112419	0.154765	0.29072	0.0175695	0.141658	0.0973005
0.0299308	0.193998	0.105499	0.18638	0.0995649	0.130155
0.0197946	0.105495	0.160065	0.0326886	0.115615	0.0956544
0.351586	0.0818183	0.015287	0.136255	0.0278881	0.0923566
0.133665	0.160458	0.0513	0.0374036	0.154433	0.13165
0.320221	0.11016	0.01677	0.0586716	0.144551	0.0836123
0.197495	0.0493264	0.175659	0.0690921	0.0987258	0.0458005
0.519709	0.140023	0.088598	0.167815	0.0635242	0.120214
0.629025	0.152405	0.193568	0.053202	0.153813	0.118625
0.632993	0.301933	0.013898	0.173708	0.110856	0.045249
0.127885	0.0542908	0.043769	0.156217	0.140285	0.110859
0.164687	0.183875	0.076008	0.134081	0.048141	0.0494727
0.328833	0.0680951	0.014013	0.106078	0.0805756	0.0881692
0.446951	0.170542	0.050715	0.0794495	0.0431622	0.0568073
0.46469	0.187235	0.010656	0.146998	0.140764	0.103253
0.258303	0.055763	0.033741	0.0986224	0.121225	0.112894
0.183382	0.139489	0.090509	0.176466	0.0459951	0.117579
0.0327084	0.162532	0.021912	0.30122	0.0844969	0.104108
0.108279	0.124654	0.036394	0.0472489	0.116219	0.0556073
0.687796	0.108417	0.06714	0.100306	0.0543488	0.0910095
0.0754809	0.116213	0.151425	0.174149	0.139898	0.0714642
0.0462535	0.0153893	0.032139	0.0144235	0.126139	0.111695
0.467603	0.168899	0.181858	0.0573846	0.139791	0.0887427
0.328382	0.036665	0.160819	0.00940014	0.148143	0.10009
0.120589	0.0486004	0.033033	0.0543011	0.105475	0.0605513
0.0261523	0.233283	0.175509	0.0461706	0.0984289	0.0854975
0.480192	0.0209647	0.033504	0.167776	0.0907134	0.116168
0.0893957	0.193585	0.106638	0.110123	0.0514549	0.0874059
0.0377585	0.177464	0.030463	0.00986274	0.156074	0.111215
0.52337	0.0160927	0.146632	0.373903	0.144881	0.100774
0.14235	0.185974	0.205941	0.152904	0.026038	0.0770798
0.0938236	0.20805	0.107764	0.0892481	0.0617664	0.0370483
0.149528	0.175277	0.086763	0.155766	0.153761	0.0977903
0.105313	0.236094	0.391839	0.184954	0.026407	0.0728671
0.123682	0.144665	0.100755	0.105184	0.0236641	0.0989337
0.135983	0.234917	0.04318	0.13929	0.0343474	0.0599937
0.0502124	0.38872	0.151422	0.0639866	0.131485	0.0947953
0.0389128	0.152222	0.368433	0.0482647	0.113828	0.092978
0.657847	0.141064	0.079406	0.117145	0.0293999	0.087504
0.135532	0.393369	0.11657	0.118339	0.0866435	0.125154
0.011489	0.11064	0.010685	0.0747537	0.0768383	0.108993
0.280632	0.0402069	0.139686	0.10976	0.0351058	0.0800182
0.212122	0.172964	0.020994	0.0925511	0.114873	0.118403
0.175987	0.0644338	0.02983	0.0957708	0.0729104	0.0768826
0.384069	0.0337094	0.115203	0.0633439	0.0964661	0.122074
0.634364	0.0434601	0.055731	0.0563823	0.0735892	0.123451
0.490878	0.0899368	0.166869	0.146859	0.0650648	0.058966
0.0939949	0.0152833	0.059431	0.105278	0.13523	0.0491724
0.0534228	0.017637	0.039898	0.124197	0.126528	0.0889985
0.12802	0.109702	0.12118	0.0107587	0.10745	0.0854337
0.12885	0.215452	0.125339	0.084106	0.158127	0.101674
0.600438	0.207478	0.141826	0.0360912	0.156472	0.090241
0.521044	0.0189401	0.138857	0.0417381	0.103907	0.122467
0.222385	0.0630247	0.046524	0.0550079	0.0650515	0.0736581
0.338176	0.0860545	0.042682	0.0375741	0.110091	0.061294
0.152206	0.186707	0.081673	0.0468116	0.125955	0.0495966
0.533317	0.0964884	0.117717	0.0466703	0.0745166	0.0848819
0.140672	0.0258231	0.107441	0.0382731	0.0435106	0.0893688
0.149384	0.163533	0.116434	0.106407	0.0271596	0.121658
0.090027	0.130651	0.195387	0.0356263	0.0322887	0.120797
0.653627	0.0454035	0.214422	0.192531	0.0307063	0.0717112
0.195709	0.158862	0.101705	0.163653	0.112865	0.10887
0.572068	0.0629977	0.018389	0.103329	0.151899	0.125906
0.0426643	0.220428	0.140527	0.118922	0.0215744	0.0448699
0.548025	0.0453539	0.192991	0.0519768	0.120884	0.122154
0.187927	0.0700498	0.039256	0.0824717	0.128081	0.0789159
0.44118	0.0620598	0.152485	0.152232	0.136982	0.113138
0.0486793	0.0135676	0.025099	0.183433	0.0593315	0.0601586
0.262289	0.0532334	0.118142	0.101695	0.0426761	0.10053
0.0304449	0.211153	0.024877	0.109208	0.10564	0.0616837
0.365068	0.0472883	0.166172	0.0374711	0.140531	0.128995
0.117343	0.372034	0.101369	0.143011	0.108085	0.062758
0.579814	0.0896211	0.17178	0.149447	0.0898325	0.0488523
0.548666	0.0115679	0.11594	0.0431997	0.136035	0.0485788
0.119642	0.437309	0.193577	0.0376467	0.0549497	0.0488523
0.373815	0.00821768	0.169081	0.10049	0.141096	0.102997
0.238987	0.0768539	0.096181	0.154477	0.0876671	0.0851001
0.574322	0.156125	0.395517	0.159959	0.067705	0.037271
0.15456	0.458314	0.176851	0.00929827	0.0828908	0.125239
0.503612	0.0231763	0.109432	0.0513296	0.117323	0.125928
0.0807745	0.157518	0.153049	0.171431	0.0558277	0.122925
0.0271352	0.547013	0.206739	0.131819	0.124863	0.0690718
0.543363	0.111801	0.18797	0.0656091	0.117777	0.128096
0.0749488	0.34709	0.148277	0.0436668	0.115438	0.127229
0.614642	0.177901	0.010535	0.0375488	0.154137	0.051467
0.229274	0.0723471	0.06606	0.145845	0.107421	0.103653
0.569371	0.124383	0.13887	0.0236571	0.0549378	0.0370205
0.102544	0.131208	0.06138	0.159784	0.124801	0.125905
0.0306072	0.0513577	0.022233	0.180543	0.135846	0.0586984
0.388596	0.0138945	0.087999	0.148975	0.11556	0.11858
0.0772845	0.106356	0.129227	0.0362285	0.11362	0.126941
0.0911362	0.0147129	0.149096	0.129842	0.113476	0.983732
0.184229	0.108092	0.012769	0.125177	0.0509563	0.119086
0.0424659	0.165519	0.171021	0.0216198	0.0682818	0.118417
0.444679	0.374931	0.038585	0.178873	0.0321543	0.102308
0.0233837	0.0139035	0.030484	0.156695	0.147072	0.0914549
0.143314	0.0577131	0.027162	0.0247151	0.0578727	0.072476
0.185077	0.188925	0.049393	0.0460451	0.137917	0.103244
0.493584	0.0986166	0.189398	0.0961383	0.0939383	0.0665903
0.022031	0.142131	0.094795	0.101404	0.0176541	0.0840841
0.62816	0.0717384	0.128572	0.0966875	0.123525	0.120393
0.0177926	0.0486027	0.055816	0.0804828	0.0166972	0.115661
0.542209	0.0735826	0.1086	0.166328	0.0346781	0.125121
0.129995	0.127562	0.156624	0.156299	0.0595722	0.985801
0.266302	0.0479534	0.02781	0.294272	0.111342	0.107521
0.658686	0.233865	0.126244	0.382206	0.0568001	0.0483699
0.204944	0.403965	0.009205	0.132345	0.0950202	0.0741068
0.0571112	0.540155	0.04855	0.0816241	0.12885	0.0879357
0.52907	0.0385115	0.168495	0.066326	0.10008	0.120519
0.0559027	0.255713	0.124191	0.0574482	0.037417	0.039792
0.0304809	0.0387572	0.186257	0.0794912	0.0161935	0.120205
0.671942	0.281065	0.182559	0.121408	0.0597866	0.0495896
0.4848	0.0499554	0.04507	0.0567306	0.1403	0.0878686
0.309345	0.0411898	0.048734	0.145176	0.125796	0.0962717
0.241115	0.427211	0.052373	0.391199	0.051532	0.109446
0.305982	0.0323026	0.144549	0.0298308	0.0889624	0.0339539
0.103888	0.153054	0.118445	0.0337016	0.0223224	0.0911812
0.11994	0.153773	0.010584	0.088651	0.0596345	0.104038
0.00864829	0.30177	0.05893	0.169122	0.106068	0.0586684
0.236164	0.064267	0.081221	0.3037	0.154214	0.0902773
0.5636	0.0187372	0.146699	0.041383	0.0684821	0.115599
0.516453	0.104402	0.189233	0.0897231	0.0411654	0.0838408
0.127749	0.149023	0.057497	0.118419	0.111676	0.11486
0.512504	0.0105646	0.094267	0.155018	0.0555701	0.116093
0.3881	0.125353	0.132303	0.0686323	0.0987489	0.0929081
0.158203	0.110942	0.202154	0.126696	0.126745	0.0912522
0.0432144	0.271452	0.025347	0.0535712	0.062764	0.0847933
0.398038	0.498467	0.042443	0.059943	0.139433	0.105786
0.0686362	0.134132	0.052607	0.132268	0.0167649	0.108671
0.0486252	0.0237918	0.120109	0.120889	0.145054	0.055053
0.0819649	0.0671618	0.183348	0.146898	0.0415092	0.0779494
0.0395711	0.0501966	0.168735	0.142469	0.0344126	0.0986153
0.429375	0.542838	0.010705	0.0349735	0.0127376	0.103347
0.0539729	0.19869	0.052516	0.063215	0.14496	0.0808481
0.245281	0.156736	0.010235	0.130117	0.0656755	0.0474344
0.125197	0.0344804	0.045254	0.0102668	0.111231	0.0983801
0.121915	0.0786597	0.05428	0.173266	0.0598064	0.0733098
0.441793	0.0417918	0.032347	0.177935	0.0715799	0.114124
0.145253	0.115735	0.032759	0.0642972	0.0868298	0.110063
0.15557	0.236193	0.169867	0.0360315	0.145755	0.124625
0.0944278	0.158496	0.049906	0.1609	0.127083	0.0863971
0.147183	0.133131	0.173249	0.0371075	0.0340008	0.127914
0.0536933	0.153146	0.197694	0.300876	0.118993	0.0903003
0.0104429	0.0399273	0.036181	0.0486524	0.100184	0.12384
0.0136803	0.15265	0.187717	0.156676	0.0642462	0.0609715
0.328969	0.164703	0.08671	0.118621	0.0611996	0.0885215
0.134495	0.037639	0.109978	0.0973235	0.0804743	0.125573
0.0892334	0.144401	0.065132	0.00924425	0.0954212	0.120889
0.44155	0.163416	0.079571	0.142844	0.129448	0.0942722
0.102084	0.495527	0.13313	0.0697663	0.104607	0.10305
0.0641903	0.042272	0.144268	0.0429571	0.141903	0.0829622
0.0966823	0.0757785	0.020757	0.168395	0.126497	0.0915971
0.512945	0.200439	0.180251	0.367001	0.0463817	0.108198
0.48342	0.191254	0.052783	0.0227853	0.15149	0.0676254
0.238617	0.112042	0.356899	0.140668	0.149818	0.10066
0.107711	0.194102	0.102105	0.371597	0.150554	0.0640993
0.124927	0.223361	0.175074	0.106603	0.153956	0.122897
0.0389579	0.142634	0.014463	0.156375	0.0812749	0.125951
0.0270902	0.0358963	0.013267	0.159372	0.0979541	0.0900065
0.167203	0.0801996	0.05052	0.0107829	0.042612	0.0557377
0.118731	0.0342956	0.012127	0.160744	0.12543	0.0779712
0.164146	0.0430701	0.021425	0.0710708	0.114276	0.0906666
0.507417	0.0629052	0.157551	0.0699948	0.0227252	0.129634
0.557016	0.162169	0.191433	0.0815026	0.153734	0.128891
0.0137345	0.0398371	0.060399	0.180311	0.0908791	0.0330693
0.148103	0.189108	0.029381	0.0374385	0.141778	0.114394
0.108388	0.224716	0.188862	0.0526825	0.123235	0.0726717
0.146732	0.22165	0.128385	0.0581066	0.0534844	0.0873991
0.0377675	0.0123141	0.105087	0.174157	0.140812	0.0850673
0.0508436	0.108568	0.026167	0.00924087	0.070396	0.0763556
0.021526	0.0233026	0.067205	0.0968029	0.119416	0.114443
0.069042	0.219391	0.051924	0.151406	0.146002	0.0864314
0.208046	0.0230839	0.048415	0.0637963	0.0773849	0.0952452
0.0217785	0.129961	0.147855	0.0742494	0.085023	0.125773
0.577109	0.193906	0.170807	0.0501539	0.0982535	0.0907332
0.5759	0.143346	0.100424	0.109	0.127561	0.0936404
0.558865	0.0719165	0.137595	0.0508192	0.0640859	0.0659287
0.633525	0.129377	0.060871	0.117969	0.0404751	0.124519
0.216397	0.0589148	0.023379	0.251876	0.0325902	0.0802612
0.248329	0.0334028	0.154979	0.0429537	0.120788	0.0653476
0.0939678	0.0690217	0.169018	0.0352341	0.157301	0.0606884
0.134504	0.184795	0.116934	0.166431	0.127605	0.101839
0.212636	0.0609168	0.109891	0.180849	0.0777318	0.0961491
0.466944	0.379043	0.117618	0.156763	0.135285	0.0584982
0.468577	0.135334	0.022485	0.112536	0.0723592	0.0584514
0.0652544	0.011383	0.145007	0.0338502	0.0904467	0.0736416
0.0577424	0.109598	0.032055	0.122846	0.0902475	0.113411
0.679328	0.170204	0.034573	0.0360574	0.0746805	0.12074
0.143324	0.120176	0.026044	0.0218646	0.0808595	0.0906211
0.211455	0.120512	0.157991	0.0731773	0.142816	0.118374
0.466845	0.127905	0.120559	0.0623066	0.0346032	0.0495858
0.125838	0.0791174	0.143605	0.0588968	0.036611	0.0911802
0.118389	0.161481	0.010662	0.117659	0.149889	0.0515823
0.129282	0.100513	0.059803	0.117272	0.150671	0.129566
0.012986	0.0494413	0.104727	0.156068	0.0547461	0.102639
0.556385	0.149864	0.032093	0.0247393	0.027909	0.0897077
0.0534769	0.075898	0.084882	0.136469	0.139656	0.048782
0.667127	0.144349	0.021505	0.0371233	0.239621	0.0814322
0.473194	0.0691209	0.124558	0.037197	0.0211997	0.0730936
0.046533	0.128414	0.105018	0.0301848	0.0873068	0.0798238
0.0976201	0.133886	0.129347	0.131523	0.0279854	0.0751476
0.171324	0.082418	0.033711	0.175547	0.1158	0.100435
0.0139689	0.217296	0.383045	0.18894	0.0362021	0.114455
0.434795	0.152707	0.126439	0.174525	0.0684259	0.119344
0.255165	0.361125	0.15838	0.038335	0.0777498	0.113522
0.0896031	0.163943	0.018546	0.0973803	0.0681532	0.059243
0.175942	0.0119534	0.124848	0.172373	0.0445096	0.0857998
0.326155	0.00882189	0.124287	0.132572	0.125449	0.119493
0.362326	0.138183	0.126955	0.0694455	0.148224	0.112444
0.22711	0.0165458	0.184262	0.174047	0.0638989	0.0944151
0.207911	0.0455072	0.286005	0.145755	0.093105	0.0598991
0.471841	0.107698	0.03736	0.184555	0.105402	0.0894294
0.0567234	0.161664	0.223194	0.141976	0.11784	0.10253
0.220112	0.033644	0.062028	0.0791383	0.157117	0.1233
0.190371	0.0430566	0.141886	0.0726506	0.157198	0.112251
0.118632	0.131104	0.024712	0.110003	0.0596435	0.08906
0.147968	0.15568	0.289451	0.133728	0.0556112	0.0446051
0.251855	0.11652	0.086171	0.152263	0.0985385	0.0675548
0.265518	0.158352	0.073558	0.12101	0.0431539	0.0705913
0.115404	0.0550505	0.189702	0.0107469	0.0626746	0.126637
0.121049	0.0191904	0.199766	0.0768073	0.0354956	0.123099
0.488191	0.0545455	0.044135	0.0370259	0.128955	0.12752
0.150944	0.0163091	0.171781	0.145712	0.139483	0.0748643
0.0809819	0.0136172	0.194528	0.0256476	0.086168	0.0879214
0.0776723	0.223902	0.136517	0.160034	0.0781451	0.0776724
0.531676	0.201918	0.139187	0.364066	0.138329	0.117503
0.515678	0.101207	0.137922	0.103965	0.0909003	0.122002
0.230176	0.0557878	0.130996	0.107685	0.1438	0.069235
0.164002	0.109941	0.156225	0.032329	0.0975772	0.0531426
0.0275501	0.191121	0.139072	0.134184	0.0953477	0.0864094
0.0667695	0.133372	0.080983	0.0360692	0.0587652	0.0943293
0.336255	0.21655	0.01218	0.104573	0.131528	0.0703421
0.0370821	0.280301	0.034345	0.185045	0.158426	0.0556647
0.0941753	0.15697	0.152527	0.0817147	0.0865571	0.0418966
0.511331	0.0595753	0.169275	0.073367	0.138557	0.113946
0.281651	0.208145	0.071997	0.13458	0.112712	0.0902137
0.273111	0.14549	0.114859	0.0249143	0.154248	0.117416
0.0349809	0.138255	0.021357	0.0189911	0.060002	0.123358
0.12793	0.139716	0.111555	0.148322	0.114276	0.110796
0.064515	0.430151	0.025705	0.0961833	0.0257552	0.0739792
0.463572	0.199467	0.020843	0.0269499	0.0443951	0.0864609
0.335597	0.0149857	0.11478	0.157782	0.0671408	0.121481
0.0598977	0.183999	0.127534	0.0784354	0.0998002	0.0409922
0.143152	0.157536	0.114359	0.0264547	0.146672	0.0400203
0.276637	0.159515	0.177868	0.370136	0.0315195	0.104496
0.114601	0.0930412	0.144051	0.0756412	0.0562554	0.0690375
0.0227435	0.281624	0.127892	0.108732	0.0453704	0.0371997
0.147688	0.0431783	0.116796	0.00985374	0.103185	0.0557863
0.518131	0.144726	0.142083	0.0315338	0.156466	0.105566
0.167952	0.386815	0.025618	0.0949891	0.126712	0.0686083
0.604145	0.338038	0.009435	0.0597713	0.062581	0.124163
0.473257	0.263103	0.008127	0.117102	0.153205	0.113909
0.45321	0.0945495	0.063978	0.150292	0.0262938	0.0749432
0.631361	0.459027	0.060063	0.107954	0.0657079	0.0804792
0.509365	0.154632	0.14957	0.00970854	0.0949633	0.107261
0.0845079	0.100456	0.140017	0.0525221	0.141588	0.0729171
0.143883	0.0138449	0.144314	0.115707	0.0262553	0.0889729
0.377612	0.165456	0.088435	0.124684	0.132814	0.119046
0.319815	0.0422675	0.193243	0.172911	0.136023	0.117287
0.490274	0.459904	0.024863	0.0318152	0.0788325	0.118069
0.559794	0.313192	0.045509	0.10601	0.148136	0.0750343
0.58389	0.0139283	0.291862	0.0368065	0.154132	0.0887059
0.406379	0.0851324	0.138937	0.121932	0.107635	0.0377823
0.0218326	0.114917	0.028086	0.110125	0.140654	0.0544372
0.28386	0.48701	0.159852	0.14791	0.0731039	0.092019
0.485494	0.0531703	0.283061	0.0858821	0.0580413	0.110123
0.0552174	0.0524804	0.389371	0.0577352	0.153532	0.101172
0.455221	0.0560155	0.033089	0.0365988	0.130316	0.0774227
0.286043	0.0559591	0.087151	0.0766086	0.142361	0.125709
0.185636	0.213878	0.057827	0.165512	0.112752	0.0394559
0.285421	0.0673308	0.104153	0.115058	0.0353349	0.130038
0.0725771	0.123851	0.314734	0.123256	0.138057	0.122645
0.45927	0.0699912	0.050323	0.0334742	0.130442	0.0860961
0.59014	0.0419676	0.175996	0.0240083	0.103177	0.0444102
0.0676172	0.0551092	0.039758	0.0874467	0.14265	0.070509
0.180559	0.0556435	0.046319	0.105792	0.151896	0.120032
0.490292	0.128038	0.152477	0.078167	0.12162	0.123753
0.121311	0.013899	0.101394	0.1304	0.066756	0.0355478
0.182579	0.143211	0.04476	0.0405377	0.028542	0.054539
0.0312294	0.0509834	0.166824	0.0281351	0.0314975	0.117846
0.27936	0.103096	0.995894	0.173062	0.131734	0.112106
0.174346	0.235458	0.083626	0.138069	0.0755712	0.121869
0.0937694	0.216227	0.088434	0.141392	0.0249903	0.112112
0.0236633	0.0794173	0.104083	0.151197	0.112687	0.0770665
0.102093	0.258463	0.027455	0.0391431	0.0907851	0.125189
0.0449008	0.0714092	0.367715	0.00984642	0.0658329	0.108589
0.0832725	0.0508572	0.024412	0.168745	0.126204	0.0489182
0.00958616	0.0143139	0.072468	0.168643	0.109879	0.00383709
0.0333847	0.109344	0.037	0.0478865	0.142842	0.0412965
0.21958	0.0508729	0.044098	0.169923	0.115988	0.064065
0.140826	0.470053	0.075569	0.15899	0.0859345	0.0584299
0.0443056	0.0252144	0.364494	0.0663812	0.0777689	0.102927
0.0171793	0.0663727	0.036856	0.0650446	0.119843	0.115845
0.206044	0.1626	0.1118	0.0710027	0.145716	0.114317
0.131158	0.12898	0.0905	0.0978277	0.154157	0.125769
0.0733707	0.44497	0.156436	0.0707382	0.1215	0.12089
0.40748	0.100747	0.046795	0.157512	0.0373601	0.0622287
0.170504	0.176453	0.15171	0.0412153	0.109301	0.0335811
0.130816	0.0189243	0.133778	0.0424028	0.127607	0.0843891
0.212672	0.152204	0.157573	0.180691	0.117144	0.078569
0.136876	0.134479	0.142886	0.294849	0.123342	0.07377
0.058554	0.0802582	0.161053	0.074214	0.0602586	0.105517
0.050041	0.0252347	0.161456	0.30746	0.109906	0.088807
0.0320411	0.12311	0.114885	0.112678	0.141159	0.112395
0.234081	0.195901	0.181245	0.156114	0.0484642	0.0916679
0.577496	0.0510961	0.024642	0.0308967	0.137593	0.0916384
0.0833266	0.192891	0.126296	0.11301	0.120847	0.121926
0.0767524	0.0566467	0.377024	0.12186	0.120426	0.124789
0.0298046	0.145136	0.029919	0.0383687	0.132645	0.126061
0.154001	0.163017	0.171275	0.0370203	0.111679	0.105885
0.551759	0.174817	0.183016	0.0291121	0.0794194	0.0890798
0.493457	0.447468	0.046518	0.07784	0.138917	0.0905092
0.344236	0.0625581	0.11412	0.0107497	0.139408	0.00333508
0.1563	0.308897	0.013644	0.00931572	0.157138	0.0705488
0.47442	0.068555	0.144261	0.0858	0.0481961	0.0782763
0.389696	0.441432	0.023341	0.0587516	0.0130374	0.09854
0.0118497	0.0110606	0.185033	0.0733749	0.0158361	0.0624414
0.136028	0.0549288	0.199139	0.0248445	0.139441	0.0437047
0.1597	0.0387595	0.142764	0.155751	0.0865463	0.114597
0.180198	0.131848	0.027847	0.0514855	0.12152	0.0940585
0.139951	0.15484	0.014198	0.105426	0.153346	0.0627585
0.00739478	0.147506	0.166039	0.163928	0.0908964	0.0940142
0.11131	0.488202	0.162285	0.0598749	0.0530481	0.112024
0.576838	0.193509	0.095628	0.12967	0.124537	0.126121
0.639946	0.133167	0.070735	0.0374385	0.0726078	0.0795603
0.452985	0.0432933	0.038608	0.0733422	0.117688	0.0585535
0.206296	0.169465	0.021418	0.125317	0.0370891	0.101815
0.0144018	0.0924799	0.135358	0.0326998	0.154964	0.0705826
0.0790791	0.164491	0.024257	0.0559967	0.036454	0.0828035
0.0313918	0.21591	0.115036	0.0400149	0.102356	0.0585163
0.195078	0.350754	0.148758	0.159154	0.06259	0.120969
0.050528	0.19862	0.039776	0.0409497	0.026105	0.129283
0.0589328	0.14239	0.119725	0.36665	0.0504789	0.0671214
0.161116	0.0321177	0.204119	0.0829804	0.0842501	0.0634369
0.0871502	0.0497254	0.06014	0.0981586	0.145162	0.0996852
0.249899	0.260529	0.010583	0.133509	0.155071	0.106979
0.107315	0.218069	0.132448	0.109114	0.121152	0.0770045
0.0553977	0.188955	0.102291	0.0330437	0.13397	0.0943266
0.585333	0.139162	0.20481	0.109341	0.0554516	0.119148
0.482122	0.412324	0.1162	0.0436358	0.0963223	0.0635523
0.344768	0.126548	0.082914	0.128391	0.0947226	0.120301
0.365906	0.0912241	0.16622	0.0699796	0.113358	0.05027
0.409148	0.280682	0.037604	0.050589	0.0615711	0.0768338
0.0692855	0.213511	0.050729	0.153134	0.110472	0.0632132
0.0299308	0.00960645	0.053465	0.0992876	0.0475015	0.0950838
0.0908476	0.224188	0.134081	0.0952035	0.0760698	0.121834
0.0889268	0.0530328	0.143532	0.0417674	0.0976835	0.0773416
0.437338	0.188105	0.066724	0.053166	0.144854	0.0960077
0.0193888	0.121024	0.168765	0.0961112	0.0314096	0.0637207
0.112374	0.0563717	0.043718	0.0109168	0.0700494	0.125903
0.0911362	0.0144063	0.393666	0.152301	0.116689	0.12956
0.143242	0.133931	0.028002	0.152121	0.149782	0.102001
0.546366	0.0643819	0.287085	0.0404122	0.121509	0.113276
0.273634	0.143844	0.026416	0.0975069	0.0991081	0.123019
0.150024	0.177308	0.08126	0.0099601	0.0583026	0.0964835
0.141673	0.122679	0.092547	0.0232069	0.15632	0.111317
0.254047	0.479033	0.12396	0.141865	0.0945454	0.121981
0.194384	0.157516	0.02949	0.153208	0.0662058	0.0718408
0.156607	0.165167	0.081808	0.104885	0.140883	0.073765
0.0641362	0.224707	0.01004	0.0405664	0.0604643	0.0573984
0.156914	0.131587	0.06558	0.0380496	0.126477	0.0681196
0.285132	0.0116039	0.041031	0.0858658	0.0992425	0.124294
0.389705	0.0923243	0.134346	0.162204	0.119928	0.0866158
0.56534	0.187343	0.102726	0.164873	0.0554318	0.0401592
0.0980169	0.154598	0.369251	0.0379433	0.0331198	0.114657
0.202211	0.227705	0.035592	0.166942	0.121442	0.0635147
0.366844	0.0642557	0.035702	0.177866	0.134896	0.100432
0.477414	0.152535	0.026964	0.302667	0.061272	0.0549732
0.0775911	0.0958008	0.01364	0.0758719	0.0534581	0.118807
0.167203	0.158911	0.171264	0.127632	0.0620434	0.124227
0.152071	0.0484606	0.10696	0.0107418	0.114111	0.126311
0.0920019	0.234552	0.179696	0.106416	0.0346543	0.0523691
0.483402	0.0378937	0.134052	0.149825	0.0685506	0.115659
0.316244	0.0472274	0.15227	0.0602429	0.088329	0.129635
0.207108	0.147025	0.083269	0.133802	0.0636345	0.121776
0.529295	0.0827494	0.065211	0.184067	0.123091	0.0584467
0.615733	0.376318	0.031276	0.102137	0.111394	0.102782
0.0528817	0.0402948	0.095615	0.0583959	0.130481	0.0485165
0.530801	0.207315	0.155115	0.147724	0.0840693	0.116134
0.446356	0.0292996	0.191925	0.054601	0.0932584	0.131037
0.249754	0.172102	0.359442	0.153589	0.109883	0.129456
0.558964	0.158846	0.095323	0.0188695	0.0818899	0.068981
0.0198036	0.125015	0.052015	0.0795351	0.0341088	0.0662743
0.159529	0.00779158	0.073324	0.0506312	0.0579196	0.0720333
0.157987	0.0419203	0.119151	0.026328	0.0430487	0.0612713
0.0706562	0.0764255	0.1175	0.129267	0.137882	0.0587007
0.515543	0.319867	0.094069	0.176315	0.106296	0.100596
0.227687	0.0303118	0.053829	0.0776109	0.0695183	0.102834
0.484475	0.476846	0.1525	0.306787	0.12639	0.0886171
0.589166	0.271156	0.118307	0.00930221	0.0457761	0.0488941
0.0229058	0.202405	0.010703	0.0294588	0.0599592	0.0971997
0.452939	0.117976	0.080332	0.139008	0.157395	0.116524
0.124413	0.0522482	0.056487	0.0382072	0.103588	0.0412132
0.644185	0.100019	0.188196	0.080583	0.116638	0.11283
0.452813	0.137489	0.029451	0.124563	0.0937812	0.0612385
0.228382	0.0430836	0.04705	0.0114999	0.0781407	0.118364
0.18808	0.0180992	0.014753	0.0405495	0.157974	0.0642009
0.56543	0.10474	0.096316	0.0779852	0.090588	0.0727109
0.0674278	0.014616	0.146899	0.190827	0.0567112	0.0824409
0.211861	0.175946	0.084647	0.0345165	0.131276	0.0588483
0.0761122	0.246857	0.118627	0.0337753	0.151478	0.125707
0.371119	0.041528	0.158932	0.364951	0.058656	0.117943
0.379488	0.0390774	0.395404	0.0444119	0.117732	0.0450478
0.405315	0.216241	0.161042	0.0187417	0.127528	0.0754289
0.011985	0.176005	0.053101	0.10316	0.158726	0.0950107
0.228859	0.011498	0.052445	0.182808	0.15496	0.118006
0.214187	0.0521265	0.132737	0.0276658	0.117055	0.118834
0.053044	0.429044	0.138484	0.103375	0.0787208	0.0589144
0.511268	0.181553	0.188814	0.04366	0.0333566	0.0623498
0.54082	0.428277	0.210033	0.0634058	0.0155688	0.0625528
0.355409	0.349755	0.212852	0.116626	0.0100175	0.0822715
0.0456312	0.104722	0.06038	0.0856953	0.15204	0.123437
0.160395	0.236412	0.047665	0.192092	0.130052	0.128422
0.0362074	0.162778	0.031508	0.177996	0.0941325	0.101125
0.664908	0.119376	0.108281	0.0331945	0.13313	0.0386541
0.084535	0.0660728	0.043694	0.0825054	0.130143	0.110766
0.142846	0.214406	0.041604	0.178344	0.161254	0.0988996
0.117442	0.511212	0.17851	0.0548048	0.0754642	0.0448123
0.0948426	0.0718489	0.170147	0.131479	0.105616	0.0665928
0.266374	0.21747	0.010556	0.0497718	0.10591	0.052754
0.651038	0.0637259	0.400392	0.16567	0.149435	0.109961
0.0529899	0.14891	0.985395	0.121811	0.048649	0.102512
0.48324	0.17419	0.153046	0.0107182	0.143136	0.121462
0.497912	0.0715716	0.168855	0.067603	0.141029	0.101457
0.503729	0.226898	0.114162	0.0938393	0.0586128	0.0787527
0.0240421	0.0468644	0.292961	0.308917	0.114037	0.100044
0.113384	0.0567121	0.147715	0.163248	0.0975307	0.115802
0.467107	0.472418	0.07225	0.118016	0.0250865	0.108617
0.614326	0.211879	0.111288	0.0213497	0.0361254	0.0489705
0.5242	0.136519	0.098451	0.075541	0.11649	0.0650483
0.578993	0.0539481	0.019091	0.129993	0.145558	0.0760688
0.291192	0.131681	0.170178	0.0215365	0.0718296	0.0429945
0.127533	0.155944	0.414552	0.0367975	0.114244	0.0668473
0.0667514	0.101728	0.048288	0.156379	0.112631	0.0824021
0.401609	0.164266	0.092983	0.0178452	0.0426743	0.0573611
0.107955	0.175829	0.17057	0.0549669	0.156172	0.0809039
0.141033	0.0803551	0.179826	0.151304	0.0631117	0.0923291
0.119272	0.189122	0.086295	0.188928	0.142623	0.120232
0.55855	0.191484	0.028007	0.0825009	0.0836214	0.108769
0.181948	0.194555	0.040262	0.0371391	0.145062	0.0986461
0.0121112	0.21914	0.192373	0.00927858	0.127962	0.126495
0.254895	0.0345684	0.030938	0.0204368	0.147901	0.0806541
0.1204	0.136533	0.141243	0.130975	0.146731	0.0891576
0.116919	0.127459	0.123621	0.164286	0.108117	0.120208
0.576333	0.195236	0.087615	0.0732871	0.120497	0.0576952
0.164976	0.0148482	0.010698	0.0618041	0.138233	0.115431
0.489841	0.0420443	0.154558	0.111772	0.125195	0.126458
0.557972	0.146241	0.167003	0.0556253	0.0347318	0.074491
0.066039	0.172846	0.105272	0.171522	0.151434	0.127344
0.128336	0.111697	0.182591	0.147825	0.0456424	0.0693323
0.0806121	0.220459	0.047139	0.142966	0.102083	0.0678811
0.666017	0.197292	0.166778	0.166642	0.0498606	0.119812
0.463184	0.117228	0.051119	0.101753	0.0515954	0.0460313
0.571842	0.0411109	0.188215	0.126859	0.105061	0.109823
0.304963	0.0159371	0.097685	0.0418299	0.0363203	0.0761834
0.0371543	0.0913053	0.145251	0.173181	0.0132247	0.0782948
0.254849	0.0933479	0.391364	0.0363574	0.0470868	0.123182
0.293907	0.030003	0.193102	0.149053	0.107973	0.13012
0.171505	0.0517905	0.053529	0.0108465	0.0583663	0.0726529
0.457944	0.118023	0.177434	0.0260056	0.0476982	0.112236
0.24759	0.138997	0.130979	0.0402422	0.0139756	0.130391
0.0651372	0.0137998	0.032751	0.0098453	0.0969514	0.0805848
0.0722615	0.143206	0.16795	0.196269	0.0663154	0.109319
0.217398	0.175746	0.103978	0.37223	0.0517763	0.076265
0.0870059	0.0145889	0.291696	0.0366005	0.150937	0.122274
0.39094	0.0903832	0.122277	0.0681202	0.153245	0.128927
0.395675	0.145747	0.043994	0.373076	0.0717053	0.0782755
0.0119489	0.512346	0.099713	0.135613	0.112803	0.110244
0.0710801	0.174091	0.152002	0.0163246	0.0452216	0.0487267
0.135189	0.383458	0.16563	0.1495	0.0320491	0.125431
0.116504	0.438526	0.039913	0.00993197	0.136224	0.073772
0.51988	0.355608	0.079509	0.0477588	0.13416	0.0696421
0.173047	0.088149	0.118637	0.106985	0.0533742	0.0893941
0.0532605	0.191782	0.041435	0.139358	0.136838	0.0986309
0.119687	0.0770342	0.131123	0.37388	0.03257	0.119769
0.174219	0.46345	0.14506	0.13735	0.022932	0.113528
0.153379	0.148502	0.02644	0.0818115	0.120636	0.114906
0.186538	0.154055	0.02733	0.0447766	0.068988	0.059489
0.190713	0.0306252	0.38792	0.11861	0.023467	0.0666091
0.0565611	0.0170328	0.137607	0.147756	0.121232	0.110667
0.509627	0.0485125	0.14958	0.0248142	0.146037	0.089765
0.454292	0.433016	0.211042	0.160448	0.0416115	0.007004
0.0768426	0.178685	0.045685	0.165915	0.121452	0.0753476
0.0562454	0.0883474	0.061356	0.0396474	0.0681348	0.125409
0.185546	0.173169	0.170681	0.156855	0.139932	0.0531194
0.379993	0.023032	0.052371	0.0409947	0.131858	0.102335
0.103897	0.0882842	0.140091	0.120435	0.092718	0.126462
0.139004	0.115728	0.171477	0.0593098	0.104408	0.0482345
0.0696913	0.0294371	0.18317	0.0259515	0.101686	0.100618
0.254804	0.0143206	0.157752	0.172544	0.140731	0.0657703
0.591709	0.178868	0.091241	0.154415	0.119367	0.082309
0.242792	0.0458364	0.059358	0.309253	0.0975156	0.04375
0.246326	0.142301	0.116505	0.104407	0.0956054	0.093979
0.0373168	0.0129794	0.00966355	0.00537588	0.00174121	0.00393786

## Sheet: FVC_Plot_C
Quadrat size
10m×10m	20m×20m	30m×30m	40m×40m	50m×50m	60m×60m
0.0647134	0.406934	0.386598	0.218306	0.272196	0.144657
0.445671	0.158201	0.349588	0.259549	0.27347	0.274443
0.388686	0.183165	0.120448	0.341752	0.199914	0.285167
0.55028	0.190093	0.255528	0.226531	0.179645	0.155961
0.419654	0.239532	0.285838	0.196111	0.29653	0.24883
0.154244	0.406984	0.281127	0.123012	0.283025	0.287324
0.116504	0.301779	0.20723	0.322771	0.234095	0.24435
0.436996	0.197964	0.185596	0.232215	0.258313	0.198473
0.0461723	0.386858	0.252658	0.205854	0.25316	0.227342
0.521783	0.43326	0.225744	0.197374	0.259048	0.235718
0.509987	0.0971625	0.352695	0.262873	0.224979	0.17362
0.551371	0.195173	0.201883	0.20283	0.278731	0.233727
0.42006	0.285457	0.202888	0.140405	0.213653	0.25073
0.03352	0.19797	0.200903	0.254005	0.261181	0.177559
0.453977	0.222856	0.253627	0.264001	0.223404	0.254274
0.309941	0.213576	0.302764	0.202951	0.158622	0.250733
0.290967	0.177245	0.164528	0.29076	0.331757	0.174308
0.585802	0.351626	0.261989	0.219495	0.196935	0.182631
0.240574	0.120373	0.338292	0.151058	0.216709	0.269835
0.170594	0.308574	0.269701	0.290141	0.162392	0.250796
0.153902	0.138654	0.265999	0.335931	0.268885	0.162884
0.385322	0.376476	0.231862	0.198728	0.26026	0.291794
0.524615	0.244219	0.228794	0.282591	0.232652	0.295733
0.349584	0.252142	0.287239	0.229619	0.196542	0.284298
0.345724	0.257503	0.175097	0.284328	0.254074	0.280889
0.358385	0.178942	0.279634	0.142812	0.245356	0.177985
0.4635	0.0765044	0.359228	0.306477	0.331946	0.27841
0.366078	0.26614	0.237924	0.138503	0.15374	0.226361
0.150457	0.18817	0.152555	0.202211	0.261282	0.203112
0.275212	0.160088	0.202559	0.201759	0.164589	0.264657
0.286755	0.251749	0.306567	0.286819	0.216058	0.184676
0.508247	0.260355	0.110503	0.311194	0.270318	0.138893
0.50748	0.251416	0.365117	0.192939	0.188857	0.267121
0.380182	0.100909	0.218747	0.197552	0.301387	0.260974
0.266447	0.1876	0.214804	0.25938	0.224502	0.17219
0.249799	0.412805	0.143388	0.150606	0.26013	0.232413
0.298632	0.261043	0.291074	0.199539	0.186465	0.172828
0.0633697	0.253213	0.229853	0.194197	0.179323	0.265083
0.386323	0.260398	0.112293	0.199497	0.307877	0.241961
0.453435	0.260127	0.320824	0.256301	0.320496	0.267141
0.287621	0.319017	0.171368	0.379632	0.249859	0.21977
0.235993	0.136603	0.222147	0.217068	0.250106	0.271853
0.368206	0.123908	0.192651	0.17182	0.179181	0.246281
0.593648	0.258752	0.182199	0.29845	0.205527	0.281968
0.0791963	0.318239	0.156669	0.175689	0.19834	0.211689
0.275699	0.431781	0.337092	0.246399	0.311053	0.247931
0.556142	0.392841	0.261011	0.171208	0.260797	0.268625
0.617996	0.250688	0.214048	0.186115	0.130974	0.229535
0.514524	0.271659	0.237394	0.30117	0.252275	0.189096
0.201228	0.454743	0.197501	0.198385	0.142981	0.289068
0.372742	0.30457	0.357624	0.172153	0.272157	0.198079
0.305459	0.214045	0.199934	0.214761	0.138568	0.261016
0.44109	0.292811	0.252655	0.156872	0.196371	0.265859
0.190578	0.260932	0.219351	0.190084	0.213539	0.225461
0.523343	0.278801	0.185353	0.205143	0.24909	0.276549
0.0649388	0.432015	0.261959	0.179163	0.209201	0.234129
0.470543	0.0993764	0.335175	0.229202	0.324213	0.165558
0.512855	0.313349	0.248423	0.226235	0.164381	0.221854
0.212889	0.2261	0.188168	0.172641	0.231084	0.247398
0.361731	0.235621	0.204459	0.205221	0.267013	0.263842
0.670698	0.101651	0.218149	0.263281	0.287497	0.253318
0.503143	0.358956	0.304635	0.304933	0.236159	0.263666
0.220058	0.20518	0.211047	0.130309	0.318848	0.264446
0.52337	0.357768	0.349839	0.194109	0.230143	0.189125
0.0313918	0.241395	0.196915	0.219668	0.276494	0.181258
0.0555691	0.285394	0.187125	0.205698	0.263129	0.262624
0.466322	0.315998	0.277054	0.24254	0.297203	0.276683
0.106404	0.210384	0.152451	0.146773	0.274538	0.285291
0.107585	0.160525	0.252125	0.202524	0.272472	0.295984
0.085563	0.298337	0.366285	0.27845	0.26192	0.247921
0.0320501	0.130755	0.160171	0.236966	0.27002	0.27256
0.0953386	0.296301	0.198232	0.259151	0.157971	0.256389
0.181948	0.203248	0.212264	0.209702	0.224461	0.170421
0.469028	0.405818	0.24133	0.218439	0.235813	0.201762
0.111391	0.194293	0.210374	0.208613	0.300921	0.140748
0.340899	0.266834	0.307506	0.354288	0.156974	0.265661
0.29121	0.161648	0.25005	0.313933	0.149491	0.236588
0.122113	0.312182	0.213688	0.140599	0.25574	0.206885
0.505614	0.416065	0.234137	0.187793	0.186075	0.272469
0.172028	0.333054	0.231936	0.199093	0.330235	0.170912
0.566693	0.265574	0.373282	0.208614	0.228092	0.235446
0.26485	0.249995	0.161127	0.344871	0.26637	0.24335
0.390526	0.363	0.256694	0.206898	0.315496	0.138374
0.0456493	0.251544	0.317937	0.232374	0.119215	0.290937
0.163542	0.306881	0.301494	0.211682	0.229003	0.288604
0.202599	0.22387	0.112757	0.258515	0.19157	0.27433
0.289632	0.172702	0.21466	0.181659	0.166354	0.208467
0.284456	0.151365	0.152583	0.181229	0.273385	0.0184522
0.318859	0.165835	0.17874	0.202557	0.235809	0.180501
0.555826	0.286399	0.142158	0.270159	0.289466	0.259027
0.0949237	0.301881	0.219104	0.187066	0.201147	0.177451
0.206008	0.39189	0.259282	0.265287	0.170455	0.299924
0.326849	0.276272	0.212473	0.195755	0.187655	0.246565
0.323576	0.166881	0.28023	0.216728	0.282673	0.194285
0.133332	0.165995	0.150351	0.206437	0.217747	0.202398
0.396108	0.143847	0.218823	0.180839	0.188358	0.250977
0.159673	0.251402	0.229885	0.308037	0.245071	0.250959
0.357312	0.196552	0.366821	0.246255	0.1343	0.231647
0.0567955	0.393089	0.172506	0.230183	0.214459	0.156979
0.403557	0.347999	0.175336	0.179771	0.221684	0.287387
0.456114	0.159276	0.205993	0.366259	0.181376	0.200174
0.22647	0.191561	0.186463	0.351903	0.278724	0.207207
0.0192355	0.270279	0.222137	0.299831	0.263953	0.18094
0.170684	0.190585	0.293319	0.207012	0.226158	0.263846
0.265076	0.220412	0.208254	0.196975	0.247606	0.195573
0.200949	0.186182	0.219773	0.344354	0.220738	0.195287
0.169809	0.256452	0.264242	0.179251	0.188474	0.282132
0.0557314	0.253395	0.183197	0.278133	0.18475	0.277227
0.247238	0.291377	0.211731	0.180745	0.177182	0.149937
0.270983	0.206601	0.228042	0.31573	0.177508	0.251997
0.44908	0.417634	0.221519	0.204966	0.187756	0.189781
0.327913	0.265326	0.150199	0.151038	0.135565	0.253552
0.463427	0.257922	0.215443	0.165351	0.286201	0.266138
0.27101	0.373053	0.181085	0.198322	0.255063	0.206651
0.41638	0.189577	0.156315	0.351618	0.304197	0.141896
0.481527	0.075783	0.203648	0.124576	0.287633	0.241542
0.557323	0.31057	0.271637	0.312502	0.285152	0.169725
0.28607	0.343524	0.282165	0.174981	0.22551	0.253966
0.109136	0.196124	0.109541	0.145462	0.2882	0.256072
0.381986	0.376453	0.221006	0.19792	0.253975	0.266327
0.146813	0.248106	0.25746	0.197086	0.182146	0.197159
0.547728	0.304214	0.203253	0.205715	0.189511	0.250938
0.376061	0.0783013	0.208648	0.187752	0.192629	0.229981
0.54358	0.205618	0.356293	0.215329	0.286143	0.276166
0.525868	0.207899	0.268755	0.213987	0.253998	0.212719
0.531748	0.275465	0.366732	0.214607	0.255402	0.236216
0.473654	0.260166	0.216023	0.146908	0.270305	0.262658
0.243415	0.472488	0.233417	0.266792	0.247188	0.249558
0.29847	0.254701	0.241631	0.203757	0.173763	0.254093
0.400671	0.355678	0.099172	0.157151	0.179736	0.236914
0.293979	0.196322	0.158031	0.20673	0.311564	0.248998
0.549423	0.201237	0.194093	0.178857	0.234968	0.167338
0.519249	0.279782	0.365926	0.213507	0.273245	0.173385
0.487487	0.190666	0.25088	0.147005	0.290652	0.268052
0.596488	0.195019	0.126296	0.255242	0.174917	0.250865
0.363084	0.196327	0.253055	0.183917	0.298618	0.248008
0.349548	0.188204	0.174062	0.321079	0.28578	0.254907
0.141412	0.348466	0.313198	0.198868	0.203465	0.173196
0.374735	0.30276	0.156448	0.214295	0.194897	0.27535
0.368314	0.338753	0.165529	0.296202	0.23768	0.204803
0.548756	0.196746	0.348188	0.224603	0.180007	0.267348
0.113212	0.204919	0.18925	0.157198	0.264243	0.253197
0.158176	0.350368	0.235625	0.184542	0.255053	0.197068
0.458982	0.296997	0.323968	0.180615	0.228671	0.251899
0.267908	0.243802	0.221686	0.192058	0.277734	0.181989
0.305991	0.304482	0.181078	0.128955	0.223101	0.203727
0.572717	0.228844	0.142608	0.236839	0.187089	0.281344
0.451686	0.215057	0.138121	0.198004	0.176484	0.285032
0.0238256	0.0812592	0.257537	0.322949	0.16508	0.253864
0.44375	0.214841	0.225939	0.369133	0.233668	0.250225
0.360496	0.194109	0.214469	0.239159	0.181773	0.245846
0.37377	0.187798	0.291568	0.177192	0.310285	0.207589
0.0552895	0.251353	0.186778	0.260961	0.148785	0.167364
0.538115	0.121198	0.249319	0.156117	0.20757	0.246052
0.551723	0.202126	0.149166	0.278487	0.206885	0.227346
0.394818	0.112793	0.220672	0.22919	0.253499	0.245295
0.605299	0.239541	0.23957	0.313036	0.177729	0.167688
0.235596	0.450275	0.202586	0.212798	0.185933	0.211961
0.436391	0.30299	0.300778	0.141316	0.240444	0.184721
0.0167555	0.0881422	0.370934	0.263104	0.245205	0.181332
0.365392	0.221124	0.239899	0.249062	0.316915	0.224789
0.24989	0.0569533	0.323787	0.159398	0.231145	0.239535
0.297406	0.267664	0.169986	0.213709	0.203907	0.286098
0.194338	0.338906	0.196313	0.22397	0.264951	0.23555
0.428014	0.17061	0.215369	0.199782	0.14741	0.18918
0.211419	0.342708	0.341682	0.299232	0.231974	0.266729
0.322854	0.209072	0.205381	0.156738	0.23432	0.176717
0.0697184	0.407153	0.324139	0.275664	0.27561	0.211616
0.425326	0.270908	0.226621	0.334292	0.241693	0.26537
0.467954	0.264377	0.153148	0.249844	0.219839	0.191371
0.183544	0.365726	0.326799	0.265027	0.275666	0.279838
0.447989	0.24245	0.16956	0.251137	0.284169	0.181531
0.0895851	0.285689	0.19966	0.234095	0.199931	0.177759
0.396559	0.247516	0.143347	0.212356	0.313575	0.228233
0.0786372	0.452935	0.39227	0.208871	0.201252	0.203412
0.343488	0.31293	0.216393	0.180158	0.236092	0.252124
0.479516	0.245013	0.256331	0.225687	0.246181	0.221541
0.575819	0.367987	0.174523	0.20645	0.198138	0.202074
0.20277	0.202376	0.292172	0.2995	0.268788	0.252581
0.494071	0.33839	0.176381	0.296558	0.244931	0.1514
0.128633	0.239106	0.190524	0.152685	0.289438	0.214699
0.35274	0.253905	0.247717	0.131882	0.160052	0.243335
0.105538	0.244797	0.2227	0.201951	0.254754	0.231458
0.482933	0.262582	0.207083	0.128355	0.153545	0.255006
0.42841	0.219454	0.335268	0.366498	0.286061	0.265261
0.120264	0.229691	0.287563	0.327194	0.207815	0.252784
0.042006	0.349167	0.159511	0.331905	0.243359	0.273729
0.384781	0.215858	0.143417	0.220619	0.288963	0.196962
0.232187	0.281698	0.206661	0.281547	0.178373	0.189758
0.225829	0.0553279	0.267071	0.234736	0.259093	0.186658
0.510592	0.197427	0.1038	0.166314	0.269118	0.247651
0.204186	0.150549	0.339528	0.203076	0.184921	0.209957
0.423532	0.266981	0.173312	0.356597	0.228298	0.239106
0.520692	0.205419	0.199942	0.182567	0.177687	0.187332
0.522559	0.229227	0.329814	0.306849	0.289038	0.271929
0.320627	0.315054	0.224941	0.269587	0.257533	0.205189
0.248564	0.0947524	0.236187	0.158821	0.241646	0.197801
0.544139	0.175038	0.211301	0.154714	0.167199	0.276764
0.479975	0.278281	0.185048	0.318271	0.205394	0.263473
0.133241	0.527205	0.178625	0.13722	0.250106	0.263413
0.544202	0.251551	0.210165	0.243235	0.268344	0.240747
0.318959	0.195141	0.313008	0.309461	0.187667	0.262192
0.150294	0.225097	0.203523	0.157076	0.284705	0.163597
0.0672114	0.212368	0.206905	0.201764	0.277267	0.218523
0.50289	0.151915	0.35514	0.35262	0.163885	0.1651
0.250422	0.299038	0.3469	0.259369	0.272396	0.211913
0.231953	0.202773	0.227283	0.326007	0.249514	0.269437
0.237436	0.0788085	0.342178	0.272005	0.220753	0.207517
0.262073	0.328441	0.320925	0.273388	0.172038	0.191845
0.448178	0.225624	0.236227	0.182496	0.150606	0.189637
0.0951131	0.144417	0.312468	0.189166	0.209537	0.278446
0.173263	0.143436	0.229276	0.26639	0.184485	0.294219
0.549784	0.421209	0.289021	0.16913	0.29116	0.284634
0.418301	0.31504	0.266423	0.278448	0.151225	0.259314
0.553076	0.344507	0.268471	0.1997	0.15773	0.234632
0.637196	0.252527	0.22494	0.316767	0.275788	0.217443
0.340079	0.294673	0.184373	0.301901	0.152967	0.230037
0.113997	0.289535	0.125402	0.284562	0.183066	0.212911
0.46157	0.243302	0.26702	0.344123	0.249674	0.241908
0.111021	0.189548	0.277162	0.298904	0.25284	0.281972
0.200263	0.273575	0.151583	0.315209	0.197874	0.286027
0.294547	0.217127	0.221757	0.210691	0.182621	0.256539
0.408968	0.365564	0.191671	0.212662	0.280686	0.206811
0.0468937	0.314319	0.344696	0.127727	0.278757	0.265285
0.346148	0.24224	0.199542	0.19208	0.18924	0.209171
0.111093	0.382191	0.126349	0.254243	0.281068	0.253388
0.39342	0.246668	0.198456	0.246376	0.181774	0.171536
0.544626	0.216951	0.208126	0.216331	0.270243	0.276226
0.303944	0.159062	0.147446	0.220984	0.257383	0.250532
0.35155	0.269312	0.266295	0.288559	0.176932	0.180212
0.552715	0.241712	0.16469	0.230391	0.179785	0.254076
0.565205	0.061291	0.166974	0.31706	0.240131	0.244377
0.085527	0.370273	0.361877	0.222152	0.215445	0.164338
0.510132	0.351011	0.248189	0.242766	0.194195	0.190306
0.31307	0.220011	0.272145	0.313653	0.130044	0.239282
0.386495	0.170943	0.158702	0.199522	0.217352	0.255806
0.380263	0.0718849	0.205919	0.208867	0.179707	0.212105
0.129309	0.240833	0.194015	0.278809	0.175797	0.254119
0.381408	0.26685	0.401116	0.270285	0.273643	0.257403
0.513964	0.175883	0.359629	0.203585	0.144414	0.257059
0.497678	0.20461	0.277906	0.302768	0.263251	0.186897
0.192896	0.371094	0.177542	0.262338	0.187666	0.201378
0.294565	0.377936	0.249259	0.284943	0.280806	0.2923
0.279992	0.255332	0.314757	0.364387	0.164203	0.164182
0.351658	0.204157	0.220751	0.309691	0.193318	0.225269
0.386431	0.2573	0.193215	0.200659	0.177982	0.25784
0.559244	0.128121	0.224198	0.12996	0.280213	0.266293
0.302726	0.112344	0.203876	0.230653	0.22207	0.232671
0.623687	0.0874478	0.254563	0.165168	0.154822	0.261307
0.273751	0.381138	0.253941	0.189794	0.285934	0.181862
0.254065	0.346198	0.20429	0.21222	0.221565	0.21705
0.381129	0.0995094	0.301198	0.20394	0.219489	0.285113
0.514271	0.0256991	0.217899	0.152643	0.272719	0.279173
0.178981	0.15157	0.310782	0.308003	0.233828	0.28585
0.516625	0.32902	0.297986	0.212001	0.279906	0.211942
0.599482	0.35118	0.331882	0.205656	0.185922	0.232105
0.511692	0.165603	0.291024	0.21177	0.242098	0.272119
0.133945	0.321887	0.143789	0.216516	0.202421	0.234839
0.590113	0.25608	0.130544	0.229066	0.306331	0.276515
0.462886	0.099444	0.206377	0.312246	0.264232	0.284127
0.253109	0.201395	0.121302	0.214421	0.243918	0.255931
0.366087	0.0718421	0.163645	0.17833	0.226803	0.162183
0.53118	0.416013	0.233277	0.236174	0.194746	0.266829
0.321655	0.227175	0.239373	0.118951	0.18239	0.165358
0.547403	0.233587	0.25187	0.204966	0.152579	0.208531
0.347311	0.225227	0.272879	0.181718	0.226286	0.176827
0.335849	0.154589	0.232396	0.282929	0.203571	0.153611
0.529106	0.326843	0.142329	0.230214	0.194272	0.257759
0.246679	0.304007	0.274009	0.122784	0.127148	0.196552
0.238157	0.173214	0.228378	0.230507	0.272737	0.254029
0.537402	0.209505	0.2297	0.139073	0.307634	0.247388
0.264905	0.0951267	0.228295	0.183016	0.192337	0.200272
0.262172	0.367503	0.219534	0.21667	0.304917	0.188757
0.0305711	0.342324	0.186524	0.263284	0.275308	0.238274
0.20727	0.114666	0.246191	0.145069	0.18341	0.250809
0.0440891	0.291647	0.291789	0.217078	0.264956	0.168842
0.500338	0.399559	0.19099	0.328589	0.247233	0.19322
0.0635591	0.30983	0.173142	0.277746	0.174579	0.249518
0.222339	0.199524	0.202411	0.266808	0.181426	0.215503
0.425985	0.401704	0.329362	0.177613	0.19828	0.221143
0.409941	0.27755	0.200109	0.206491	0.224657	0.255494
0.305098	0.179263	0.261078	0.20122	0.284345	0.22751
0.489066	0.281326	0.333137	0.197765	0.279835	0.301974
0.290741	0.271869	0.196837	0.213389	0.193302	0.252493
0.215486	0.378899	0.205967	0.163556	0.275827	0.194871
0.467747	0.188251	0.234179	0.219361	0.252847	0.285189
0.152964	0.405757	0.233614	0.147905	0.155383	0.230551
0.471066	0.190269	0.151739	0.187528	0.280166	0.24696
0.569921	0.151539	0.277671	0.248255	0.267938	0.269933
0.456961	0.305423	0.350756	0.150635	0.261313	0.184914
0.470615	0.0809571	0.171846	0.311662	0.22183	0.293478
0.547295	0.285139	0.332624	0.231028	0.255383	0.195234
0.102787	0.311338	0.267652	0.204433	0.254228	0.283277
0.0613136	0.463436	0.256816	0.184461	0.220827	0.244722
0.0984498	0.201645	0.167528	0.231452	0.134031	0.210913
0.098558	0.0137074	0.29788	0.146684	0.192438	0.199327
0.32115	0.425522	0.182575	0.204514	0.158979	0.222541
0.489832	0.476413	0.247941	0.186238	0.196356	0.207807
0.259918	0.267935	0.155996	0.172501	0.22938	0.267597
0.210526	0.119489	0.233037	0.273722	0.277675	0.174181
0.593152	0.268086	0.248852	0.223213	0.191403	0.285067
0.563491	0.280812	0.288074	0.206469	0.216519	0.277775
0.382139	0.331631	0.295144	0.228189	0.241555	0.269852
0.306433	0.192309	0.213944	0.296632	0.193285	0.162383
0.349458	0.207863	0.262457	0.214774	0.21276	0.200585
0.403277	0.0439043	0.228762	0.203155	0.30718	0.176879
0.460406	0.120251	0.185367	0.21004	0.188308	0.271346
0.22224	0.270424	0.175331	0.313246	0.239244	0.277216
0.544662	0.204292	0.14089	0.272106	0.280166	0.289582
0.469632	0.371786	0.188411	0.188133	0.290002	0.244333
0.436355	0.249382	0.27195	0.147158	0.327227	0.265071
0.476981	0.38925	0.201025	0.154899	0.156644	0.249775
0.0213276	0.295074	0.17143	0.273196	0.273064	0.17576
0.086519	0.272791	0.207093	0.316061	0.207678	0.225995
0.473789	0.263133	0.172535	0.265748	0.188708	0.216078
0.259449	0.261475	0.233082	0.201472	0.194453	0.264402
0.243568	0.354911	0.245008	0.199697	0.21302	0.281587
0.461777	0.279719	0.298063	0.212095	0.25741	0.257856
0.475944	0.309749	0.336772	0.367617	0.222257	0.265956
0.624264	0.19148	0.217734	0.324685	0.322196	0.25473
0.435435	0.206851	0.175639	0.126673	0.220642	0.195217
0.330781	0.174526	0.366297	0.136393	0.129453	0.264997
0.343668	0.11181	0.243327	0.23793	0.22136	0.190618
0.211022	0.291341	0.254484	0.206582	0.173512	0.207272
0.21288	0.163589	0.379389	0.35695	0.186354	0.244725
0.0957083	0.459072	0.385867	0.183955	0.224064	0.172735
0.292373	0.209683	0.259303	0.169318	0.216844	0.256376
0.638774	0.180735	0.168662	0.20598	0.287697	0.222008
0.421845	0.241534	0.215565	0.220535	0.23487	0.230618
0.235948	0.28588	0.330638	0.259121	0.256305	0.181644
0.38442	0.180737	0.23148	0.141134	0.227248	0.144139
0.493989	0.289609	0.349723	0.311558	0.187378	0.278468
0.315009	0.373069	0.29004	0.196572	0.183728	0.276125
0.261992	0.345636	0.193439	0.256259	0.280068	0.236492
0.110886	0.245561	0.193328	0.175747	0.222691	0.216032
0.388343	0.241392	0.358897	0.197136	0.260753	0.203854
0.574845	0.331223	0.288542	0.196055	0.222494	0.266044
0.490391	0.226285	0.247069	0.17224	0.139671	0.239894
0.541505	0.401338	0.186454	0.372178	0.267931	0.25962
0.542155	0.2686	0.237285	0.196308	0.153822	0.204987
0.428005	0.310524	0.384414	0.194312	0.22694	0.172089
0.0732354	0.449607	0.117024	0.142689	0.291421	0.242223
0.249998	0.352093	0.2779	0.261445	0.264599	0.187123
0.299155	0.300366	0.179188	0.242844	0.25408	0.263826
0.316226	0.272123	0.160318	0.250757	0.145883	0.24393
0.0642174	0.336771	0.201071	0.309239	0.170681	0.280421
0.460352	0.416058	0.213988	0.195043	0.289634	0.203518
0.425759	0.374983	0.369383	0.212772	0.282632	0.223167
0.158537	0.351214	0.263862	0.139508	0.213275	0.1783
0.308101	0.334916	0.385086	0.142203	0.267866	0.253602
0.468784	0.136844	0.341311	0.139673	0.203976	0.242626
0.495279	0.173266	0.274266	0.296248	0.259644	0.143262
0.342045	0.283881	0.369161	0.199407	0.164454	0.283324
0.503594	0.218696	0.377243	0.194395	0.183507	0.294439
0.148527	0.321944	0.248497	0.155048	0.177951	0.240593
0.099559	0.184015	0.184432	0.152533	0.315673	0.256741
0.0461633	0.291372	0.247884	0.298139	0.205404	0.217674
0.457097	0.154391	0.206029	0.285735	0.250558	0.268396
0.458927	0.347185	0.209231	0.302451	0.223965	0.233337
0.190199	0.237086	0.321019	0.289328	0.282012	0.280531
0.29369	0.234832	0.161519	0.185464	0.185135	0.207722
0.308624	0.027009	0.363864	0.259544	0.221655	0.206836
0.507057	0.277679	0.231352	0.263218	0.181061	0.244526
0.461389	0.356821	0.190848	0.14049	0.195881	0.239622
0.285763	0.522628	0.243204	0.29976	0.255451	0.278734
0.265184	0.364337	0.158034	0.281321	0.315249	0.202667
0.318201	0.263816	0.207342	0.346584	0.292471	0.243925
0.364139	0.48611	0.117518	0.345967	0.183493	0.232021
0.659966	0.219418	0.163473	0.11823	0.255831	0.247405
0.311645	0.36528	0.176024	0.195792	0.264154	0.222619
0.484674	0.321215	0.187455	0.188332	0.311379	0.222292
0.481373	0.206617	0.209929	0.25334	0.254228	0.214621
0.588273	0.220434	0.190053	0.335763	0.182628	0.210639
0.602323	0.0884984	0.35943	0.267376	0.249707	0.283287
0.367611	0.360209	0.40121	0.223002	0.284895	0.234224
0.277566	0.313624	0.301878	0.263894	0.18648	0.287993
0.449116	0.1637	0.220985	0.313388	0.183337	0.265762
0.2733	0.161689	0.160691	0.187542	0.281365	0.283842
0.120445	0.315899	0.292825	0.201495	0.252672	0.286286
0.146308	0.115573	0.210173	0.128692	0.129737	0.276644
0.031996	0.24141	0.152277	0.186492	0.191716	0.197402
0.243406	0.376002	0.18517	0.283366	0.307257	0.233304
0.422522	0.116959	0.337308	0.311488	0.23216	0.171044
0.57306	0.234489	0.218694	0.194607	0.298234	0.282152
0.0841021	0.215407	0.290763	0.212741	0.222333	0.287386
0.367304	0.16953	0.309226	0.211273	0.127057	0.259977
0.0836873	0.33798	0.273437	0.169638	0.296371	0.278717
0.525498	0.279615	0.189033	0.21521	0.27155	0.189624
0.439539	0.180043	0.228481	0.203097	0.268663	0.170757
0.258502	0.155629	0.204531	0.148469	0.331539	0.226954
0.322836	0.150112	0.254974	0.141068	0.250842	0.25757
0.333324	0.264699	0.212665	0.28399	0.257959	0.272739
0.484475	0.224035	0.15688	0.21128	0.267939	0.264261
0.221952	0.173775	0.192476	0.25727	0.285012	0.205901
0.17651	0.34266	0.230079	0.265491	0.185085	0.164194
0.203925	0.427033	0.182082	0.242815	0.268916	0.285561
0.531495	0.203201	0.344131	0.309934	0.258805	0.268708
0.562833	0.249261	0.205522	0.277069	0.268639	0.153931
0.0818927	0.15559	0.279869	0.266819	0.203787	0.242315
0.467197	0.1389	0.142462	0.23635	0.155735	0.203891
0.264706	0.148202	0.167856	0.225605	0.191308	0.274679
0.362624	0.245714	0.350052	0.306888	0.159638	0.265414
0.261315	0.423746	0.351758	0.19542	0.261739	0.273598
0.271145	0.165348	0.255362	0.3145	0.134843	0.205891
0.263913	0.269799	0.278015	0.179163	0.177919	0.176605
0.165499	0.20821	0.399979	0.254012	0.226248	0.179724
0.591961	0.461313	0.216408	0.147032	0.289083	0.237018
0.31481	0.406025	0.302797	0.328185	0.250439	0.253461
0.513036	0.440555	0.172	0.2182	0.153013	0.201293
0.334506	0.244028	0.233027	0.196542	0.213865	0.161192
0.281723	0.293149	0.215383	0.19661	0.211778	0.213637
0.361542	0.0844628	0.129139	0.210888	0.235993	0.199612
0.616959	0.315417	0.214748	0.219146	0.154748	0.165695
0.542461	0.229655	0.180751	0.329021	0.186642	0.265269
0.265229	0.242664	0.388658	0.205362	0.127511	0.269032
0.443948	0.15621	0.189844	0.314574	0.176438	0.225802
0.4994	0.174718	0.217438	0.237764	0.141852	0.185869
0.539558	0.0423306	0.228383	0.219825	0.185605	0.234612
0.200831	0.167271	0.164639	0.239217	0.170195	0.272835
0.461056	0.300526	0.210845	0.269429	0.154026	0.238901
0.26467	0.297825	0.226355	0.19634	0.141546	0.280808
0.225162	0.327803	0.358755	0.199471	0.157149	0.176057
0.295034	0.244979	0.251574	0.198364	0.247067	0.258606
0.187737	0.292313	0.252764	0.188527	0.235415	0.237504
0.445436	0.299628	0.175627	0.185753	0.205274	0.270689
0.522234	0.328705	0.148065	0.283629	0.197573	0.221987
0.593603	0.237571	0.322341	0.260295	0.27056	0.246924
0.551515	0.263099	0.118024	0.206414	0.268041	0.202455
0.493665	0.222082	0.267314	0.198378	0.234552	0.187961
0.254146	0.102997	0.335236	0.27668	0.20089	0.241211
0.629675	0.139791	0.132276	0.322623	0.18253	0.166545
0.288189	0.0931652	0.162955	0.222676	0.256283	0.285405
0.480336	0.296069	0.205676	0.223437	0.256214	0.278872
0.255048	0.227365	0.239263	0.210876	0.234278	0.270915
0.398416	0.033883	0.354282	0.191328	0.314649	0.249699
0.309589	0.196945	0.16342	0.187026	0.182948	0.285595
0.297198	0.126597	0.243189	0.250245	0.261298	0.27994
0.279234	0.458181	0.182243	0.305816	0.308132	0.171034
0.585613	0.273981	0.22149	0.267748	0.218277	0.261588
0.268431	0.310159	0.366699	0.24703	0.258901	0.256732
0.540811	0.158519	0.122995	0.214588	0.190888	0.263201
0.487217	0.175333	0.34992	0.2394	0.220306	0.16324
0.2497	0.432971	0.200237	0.191852	0.230044	0.209148
0.529313	0.301563	0.105197	0.269783	0.27282	0.263898
0.399796	0.12875	0.256164	0.304336	0.24652	0.190479
0.446681	0.428083	0.267048	0.184517	0.186864	0.271129
0.587218	0.317818	0.399193	0.213985	0.279314	0.242367
0.394818	0.250056	0.222035	0.214462	0.277749	0.254448
0.241196	0.386391	0.218463	0.31085	0.207086	0.180717
0.593485	0.386986	0.337278	0.248124	0.175332	0.196596
0.0968175	0.265098	0.222473	0.313431	0.189741	0.189672
0.286214	0.295904	0.225974	0.197983	0.262585	0.248877
0.273409	0.189259	0.110614	0.317726	0.243972	0.243646
0.445148	0.189667	0.402829	0.258138	0.239372	0.253625
0.0146813	0.0763759	0.147392	0.344726	0.199359	0.146323
0.441568	0.165393	0.240001	0.209222	0.238097	0.214237
0.502124	0.283107	0.243613	0.206414	0.27298	0.233472
0.409436	0.095156	0.355355	0.296066	0.180154	0.260682
0.283978	0.366601	0.188824	0.186345	0.198873	0.271657
0.561399	0.238971	0.260613	0.193253	0.183581	0.194511
0.496469	0.170677	0.208357	0.215045	0.156222	0.234109
0.260242	0.303741	0.210138	0.24004	0.192194	0.15733
0.450829	0.196176	0.219136	0.139817	0.223084	0.18932
0.396234	0.368366	0.250624	0.198105	0.0081998	0.167447
0.3341	0.215294	0.250843	0.171164	0.293008	0.206396
0.535779	0.293172	0.254183	0.260103	0.234741	0.198253
0.5816	0.177024	0.313204	0.230548	0.228926	0.012506
0.541776	0.302755	0.203327	0.207043	0.314752	0.249777
0.157184	0.167853	0.15524	0.184746	0.245376	0.201351
0.291228	0.364335	0.320937	0.372853	0.262577	0.222807
0.426093	0.29431	0.12403	0.240859	0.261474	0.25154
0.273688	0.258486	0.329779	0.207291	0.239614	0.277882
0.509086	0.340178	0.187573	0.218706	0.252852	0.219872
0.210309	0.0975029	0.3535	0.154218	0.212099	0.188626
0.593792	0.336273	0.179206	0.123641	0.202362	0.210845
0.23776	0.171627	0.25118	0.330238	0.196357	0.225364
0.244551	0.302897	0.323726	0.173759	0.181554	0.281951
0.459739	0.357319	0.397153	0.205358	0.288729	0.233372
0.266636	0.209906	0.232154	0.144226	0.31035	0.254533
0.224242	0.352993	0.199451	0.194714	0.174801	0.281689
0.346301	0.186071	0.18998	0.31076	0.174297	0.232088
0.403999	0.34314	0.291888	0.192031	0.221012	0.240126
0.433109	0.157105	0.194803	0.18577	0.258172	0.208929
0.427238	0.275431	0.193979	0.332441	0.307652	0.273059
0.301247	0.408837	0.360322	0.202156	0.294144	0.293747
0.40013	0.190659	0.222586	0.217328	0.199341	0.275143
0.132015	0.433839	0.133779	0.186457	0.277452	0.220406
0.232007	0.311397	0.194443	0.330395	0.285719	0.274089
0.425218	0.270825	0.180048	0.164099	0.279558	0.176722
0.0686362	0.178009	0.137507	0.211569	0.142111	0.193064
0.0388226	0.21324	0.207062	0.220266	0.174549	0.27985
0.0628737	0.253425	0.306936	0.193135	0.201063	0.162655
0.335813	0.0896279	0.1962	0.251089	0.246005	0.282446
0.0555601	0.257034	0.144987	0.275439	0.202966	0.26242
0.376079	0.249179	0.183896	0.120529	0.121327	0.27218
0.301373	0.219972	0.219758	0.181015	0.278447	0.179702
0.0597985	0.243045	0.197593	0.166403	0.255815	0.284276
0.330276	0.320311	0.251679	0.197546	0.254724	0.258507
0.462111	0.102909	0.157284	0.227126	0.179409	0.21571
0.443615	0.157164	0.261754	0.202201	0.203007	0.278559
0.340229	0.253071	0.236689	0.228418	0.228147	0.231361
0.0258319	0.0090165	0.00463032	0.00339577	0.00244677	0.00173902

## Sheet: FVC_Plot_D
Quadrat size
10m×10m	20m×20m	30m×30m	40m×40m	50m×50m	60m×60m
0.398885	0.573046	0.412695	0.0884321	0.0594407	0.0642973
0.639117	0.0398687	0.011619	0.0950538	0.300478	0.148124
0.68996	0.115715	0.165173	0.0563226	0.0505787	0.165744
0.0631082	0.521806	0.327853	0.266451	0.159638	0.249934
0.759588	0.344168	0.190709	0.250004	0.24457	0.258513
0.432595	0.190269	0.338561	0.2487	0.23285	0.190328
0.0161513	0.02087	0.219657	0.265576	0.0583807	0.137954
0.52438	0.511735	0.145032	0.434416	0.180686	0.232184
0.229915	0.11048	0.266652	0.078203	0.143528	0.224072
0.573853	0.546713	0.172429	0.14571	0.246052	0.172138
0.227408	0.0150195	0.029256	0.216433	0.309923	0.284623
0.468369	0.309251	0.12232	0.197544	0.172916	0.286461
0.613614	0.073267	0.018306	0.239723	0.230858	0.235898
0.0919478	0.232095	0.25165	0.384018	0.132374	0.211645
0.340467	0.262948	0.166159	0.384427	0.0594429	0.211173
0.773088	0.157579	0.501684	0.192784	0.241214	0.212995
0.0606282	0.162228	0.242507	0.0977782	0.23336	0.211976
0.417787	0.546066	0.281669	0.297492	0.248874	0.19802
0.564826	0.209601	0.318423	0.241381	0.290511	0.184595
0.156183	0.201848	0.181564	0.223837	0.308832	0.24921
0.0322575	0.201485	0.368421	0.194629	0.297558	0.128799
0.481346	0.217715	0.242081	0.219032	0.0471981	0.193606
0.373987	0.0473221	0.383669	0.306095	0.207763	0.138419
0.377134	0.362112	0.642418	0.287521	0.177847	0.167544
0.625094	0.00934493	0.3812	0.387449	0.211196	0.195704
0.0240781	0.686355	0.340576	0.102114	0.218384	0.218119
0.256707	0.0474235	0.229341	0.093953	0.248335	0.236158
0.243261	0.0142733	0.092032	0.42546	0.293559	0.23462
0.540973	0.746262	0.30992	0.199196	0.25008	0.202802
0.291679	0.554401	0.252613	0.294809	0.289414	0.245373
0.101895	0.267696	0.102114	0.0935112	0.0742471	0.246638
0.330366	0.70759	0.058097	0.0117571	0.310527	0.180981
0.367421	0.283401	0.192012	0.320075	0.120928	0.144659
0.56158	0.361023	0.009729	0.0637249	0.211021	0.139531
0.467134	0.192086	0.12707	0.129329	0.269415	0.107429
0.769211	0.139698	0.065227	0.201635	0.0920061	0.262242
0.630279	0.34324	0.025304	0.267258	0.271753	0.188552
0.110669	0.364141	0.1829	0.0459719	0.0607806	0.176393
0.692485	0.30159	0.291737	0.313473	0.0701279	0.202726
0.173047	0.32244	0.20722	0.428978	0.215269	0.262572
0.255616	0.0817507	0.220436	0.178494	0.0605356	0.231581
0.679202	0.354616	0.1647	0.244866	0.205612	0.22832
0.508049	0.125414	0.019151	0.191449	0.235892	0.23922
0.449738	0.383755	0.017155	0.22913	0.179918	0.234642
0.0888276	0.434277	0.166121	0.169438	0.274583	0.194702
0.149203	0.145269	0.098683	0.0915814	0.293068	0.253085
0.794046	0.458298	0.536658	0.152125	0.22705	0.11916
0.543318	0.265319	0.089876	0.173708	0.226566	0.268174
0.0400851	0.451832	0.084829	0.232472	0.236584	0.263078
0.565015	0.287098	0.135963	0.220584	0.072281	0.186672
0.425967	0.20658	0.239098	0.253399	0.0526572	0.189641
0.277963	0.353565	0.026324	0.0125489	0.25667	0.263606
0.423162	0.213657	0.016011	0.292193	0.293974	0.202167
0.63394	0.29075	0.567351	0.165794	0.311592	0.217019
0.285042	0.705462	0.364695	0.191317	0.180069	0.23863
0.155606	0.568289	0.446498	0.263502	0.111106	0.245642
0.673133	0.730077	0.170979	0.344733	0.235085	0.146815
0.410979	0.157847	0.159854	0.203013	0.299267	0.235743
0.104672	0.415956	0.39663	0.148656	0.235582	0.252256
0.219012	0.486744	0.151526	0.11273	0.199372	0.273948
0.842004	0.0872224	0.360453	0.417073	0.278019	0.205596
0.431936	0.0439584	0.224747	0.182374	0.227263	0.158186
0.474483	0.330096	0.210755	0.376867	0.248752	0.238146
0.606471	0.353518	0.422901	0.3267	0.298502	0.207698
0.734996	0.356253	0.429967	0.285514	0.323607	0.274238
0.431945	0.0808894	0.049672	0.43256	0.257362	0.276253
0.0504739	0.212185	0.473591	0.2475	0.201452	0.210626
0.338068	0.266514	0.425379	0.167515	0.220142	0.25847
0.602025	0.0649298	0.276408	0.0875052	0.083771	0.101876
0.562815	0.0949012	0.288098	0.1307	0.216839	0.203678
0.172389	0.751256	0.28785	0.144066	0.204342	0.0920395
0.576973	0.211098	0.580499	0.258702	0.243316	0.259105
0.733229	0.0438998	0.275035	0.184232	0.156615	0.188751
0.465718	0.502911	0.360029	0.277639	0.0593672	0.232712
0.278179	0.531637	0.578706	0.121366	0.30254	0.18541
0.266365	0.216286	0.525593	0.0400261	0.199237	0.275751
0.609186	0.195991	0.30444	0.368392	0.278789	0.203069
0.0224819	0.0183494	0.496319	0.0166364	0.16173	0.251509
0.731822	0.150495	0.177246	0.320756	0.112139	0.232209
0.782638	0.465098	0.011691	0.298525	0.221862	0.13267
0.601024	0.357373	0.299018	0.314115	0.207633	0.134638
0.0568046	0.198354	0.227555	0.365034	0.21787	0.265368
0.101985	0.0714814	0.1934	0.216081	0.29523	0.140639
0.480453	0.679754	0.214041	0.142369	0.294789	0.217276
0.570029	0.0165796	0.270767	0.25502	0.231238	0.205405
0.518825	0.159545	0.113431	0.248348	0.250848	0.186909
0.643391	0.29684	0.221086	0.397534	0.106672	0.274701
0.0178918	0.0699551	0.140614	0.29069	0.0953751	0.212571
0.142097	0.612885	0.27676	0.411161	0.2037	0.224128
0.776191	0.575217	0.247446	0.395685	0.22505	0.222014
0.593449	0.123874	0.038733	0.146112	0.216166	0.243151
0.569669	0.657894	0.34713	0.198707	0.273961	0.174989
0.177349	0.421295	0.587667	0.32376	0.215422	0.193239
0.482086	0.283579	0.03094	0.259739	0.178957	0.137186
0.7267	0.247824	0.219336	0.083846	0.164737	0.254405
0.379641	0.111815	0.189207	0.12484	0.112922	0.270957
0.438357	0.48877	0.241404	0.134691	0.0512348	0.200553
0.53063	0.0627249	0.373753	0.341499	0.231532	0.182588
0.679599	0.125547	0.586017	0.426186	0.247213	0.273545
0.107928	0.177903	0.119248	0.0344428	0.108766	0.184873
0.325379	0.097672	0.420346	0.338198	0.168158	0.278422
0.212338	0.221226	0.080287	0.171391	0.179772	0.247389
0.658307	0.687665	0.333756	0.18175	0.216594	0.236143
0.444625	0.248638	0.008441	0.270635	0.136213	0.263389
0.192796	0.193175	0.031114	0.367106	0.258635	0.101788
0.571346	0.314729	0.387959	0.105829	0.159258	0.131213
0.459207	0.103166	0.279061	0.324568	0.273262	0.183559
0.635176	0.472707	0.518623	0.161572	0.289262	0.208872
0.493593	0.581947	0.016611	0.242125	0.0519172	0.170792
0.367755	0.0478316	0.130797	0.252069	0.183931	0.279194
0.343641	0.400085	0.351497	0.35491	0.21869	0.265897
0.14409	0.498803	0.211365	0.203783	0.315513	0.206651
0.0912264	0.239377	0.1647	0.349966	0.0656535	0.249508
0.121049	0.227471	0.178532	0.390485	0.285924	0.222454
0.672925	0.425791	0.126686	0.321191	0.123546	0.229892
0.13482	0.522265	0.208364	0.140029	0.276928	0.170067
0.588273	0.687985	0.167587	0.163571	0.199889	0.112431
0.209895	0.2995	0.269559	0.201683	0.243772	0.158753
0.153324	0.578761	0.118585	0.31216	0.283714	0.0844822
0.24199	0.238213	0.110502	0.313767	0.321546	0.268369
0.19102	0.19967	0.128945	0.129324	0.123313	0.16258
0.593206	0.43969	0.182953	0.119369	0.223245	0.159215
0.384168	0.431008	0.501365	0.262408	0.227713	0.143436
0.213926	0.232487	0.584969	0.253993	0.0779123	0.280736
0.1519	0.538336	0.546621	0.429229	0.155657	0.243472
0.482023	0.0755553	0.239239	0.201943	0.158368	0.239431
0.365447	0.276279	0.218225	0.0476417	0.22598	0.236658
0.425416	0.038401	0.215375	0.0849496	0.21167	0.19213
0.666297	0.431993	0.294113	0.249119	0.0837879	0.215519
0.0956813	0.223401	0.461244	0.391757	0.080974	0.282456
0.0811893	0.235357	0.315304	0.430047	0.213937	0.180705
0.751616	0.225953	0.158526	0.389662	0.307692	0.212541
0.661923	0.39223	0.142865	0.312418	0.138027	0.281673
0.316001	0.137611	0.082981	0.257439	0.253618	0.233869
0.578786	0.339346	0.366357	0.320784	0.0784351	0.209835
0.774522	0.521747	0.216848	0.116696	0.304838	0.234661
0.515326	0.528574	0.193308	0.0187586	0.244352	0.215809
0.646989	0.359531	0.294982	0.163442	0.262856	0.242016
0.0297505	0.090816	0.191928	0.270271	0.266703	0.115523
0.616012	0.368524	0.268384	0.411919	0.0596032	0.224484
0.734266	0.476274	0.454139	0.0924166	0.212159	0.256979
0.582637	0.397796	0.159014	0.146832	0.274448	0.104004
0.424704	0.27666	0.429984	0.127285	0.246912	0.274494
0.0100822	0.27649	0.1647	0.175294	0.124979	0.254249
0.101913	0.358893	0.008272	0.0882998	0.0909767	0.187558
0.715472	0.374532	0.278862	0.0191695	0.205631	0.219726
0.632335	0.144656	0.228238	0.152971	0.184456	0.276215
0.44458	0.181731	0.483966	0.37024	0.166398	0.237315
0.136326	0.0857862	0.478023	0.0198729	0.270378	0.235176
0.296215	0.370307	0.407537	0.344981	0.232827	0.227331
0.749299	0.320433	0.196525	0.275517	0.187251	0.241
0.0693667	0.166437	0.154248	0.327616	0.321825	0.259943
0.182877	0.162974	0.199071	0.0962131	0.241935	0.156569
0.634779	0.154668	0.274162	0.237109	0.293142	0.189558
0.127217	0.191928	0.434218	0.067778	0.205257	0.284736
0.488813	0.208472	0.218538	0.190507	0.183923	0.269304
0.311411	0.0667402	0.330266	0.189474	0.292741	0.211889
0.0192445	0.741	0.452808	0.0261581	0.15817	0.261536
0.07402	0.540863	0.582892	0.16748	0.0853858	0.242993
0.438925	0.31406	0.391141	0.274159	0.107692	0.240977
0.144685	0.378608	0.183982	0.237824	0.197369	0.2438
0.631469	0.491891	0.162783	0.227631	0.161621	0.161712
0.177457	0.324056	0.423474	0.1994	0.0698988	0.138007
0.548693	0.201993	0.1647	0.0348103	0.27269	0.25862
0.237625	0.58029	0.355412	0.293821	0.246743	0.282771
0.443443	0.754854	0.19913	0.228499	0.235136	0.279661
0.656233	0.075393	0.541643	0.272003	0.215953	0.23364
0.104591	0.191457	0.167765	0.218486	0.320282	0.262673
0.465105	0.552311	0.287211	0.429685	0.259909	0.239725
0.559118	0.700243	0.512348	0.0808233	0.274804	0.236278
0.624769	0.31945	0.119204	0.134971	0.29474	0.257485
0.676965	0.443694	0.256034	0.121073	0.0707844	0.0932377
0.458738	0.333863	0.082066	0.266413	0.0982275	0.174711
0.767723	0.201411	0.249352	0.249316	0.212255	0.274396
0.226154	0.191753	0.042494	0.0844206	0.269837	0.280064
0.378342	0.661441	0.231661	0.237363	0.286799	0.191898
0.0332404	0.622873	0.370343	0.0617889	0.244764	0.220547
0.178656	0.222202	0.087108	0.14831	0.0593395	0.216633
0.742328	0.104289	0.364348	0.292566	0.298598	0.216133
0.451046	0.403455	0.220958	0.428384	0.0542951	0.24142
0.452272	0.199562	0.166422	0.153647	0.0993682	0.11959
0.663934	0.249583	0.172439	0.306633	0.169042	0.206318
0.153252	0.0761347	0.292412	0.0301291	0.321192	0.270475
0.592656	0.269941	0.434447	0.191717	0.271801	0.236866
0.261505	0.0777196	0.466024	0.247763	0.181645	0.233862
0.256265	0.676183	0.108772	0.34426	0.178763	0.236017
0.26458	0.278844	0.209231	0.063825	0.0909818	0.219027
0.195547	0.11383	0.233322	0.155719	0.276325	0.231609
0.120634	0.588888	0.06672	0.196934	0.300578	0.242876
0.800602	0.4207	0.284436	0.379663	0.0883733	0.2413
0.495577	0.197429	0.460463	0.206486	0.265121	0.0847825
0.110435	0.260341	0.201921	0.279037	0.293068	0.270359
0.321312	0.285508	0.539843	0.299262	0.084484	0.287945
0.567739	0.573177	0.118996	0.262343	0.121711	0.243557
0.598085	0.227387	0.204828	0.218972	0.127661	0.184119
0.606129	0.0276064	0.027591	0.0231343	0.274239	0.286893
0.135875	0.408111	0.116196	0.137071	0.21457	0.261606
0.455969	0.103779	0.047895	0.209997	0.249897	0.239191
0.503035	0.0496758	0.504902	0.200758	0.293068	0.2259
0.669129	0.179989	0.119013	0.183473	0.322879	0.245319
0.515146	0.258684	0.21353	0.0953025	0.267986	0.111648
0.842717	0.269569	0.535267	0.182752	0.171539	0.258702
0.745124	0.200184	0.107104	0.175101	0.27711	0.144437
0.736827	0.349237	0.325769	0.0777437	0.24872	0.102157
0.121004	0.136253	0.19839	0.29105	0.153144	0.234238
0.0958256	0.10214	0.322851	0.26982	0.214823	0.202823
0.393889	0.2236	0.342906	0.19438	0.264571	0.268548
0.740569	0.781029	0.198369	0.239959	0.226711	0.246187
0.208208	0.216313	0.183768	0.157966	0.286818	0.259473
0.581338	0.778148	0.225823	0.209021	0.193474	0.234502
0.615769	0.407985	0.032726	0.249716	0.292977	0.225596
0.685632	0.381158	0.166159	0.424826	0.299199	0.180085
0.0333306	0.541298	0.413786	0.163921	0.283106	0.117308
0.499599	0.0789934	0.290567	0.264166	0.26981	0.104587
0.454671	0.622846	0.488573	0.244531	0.162472	0.1298
0.73524	0.233567	0.178114	0.162353	0.199958	0.272141
0.626708	0.309677	0.23596	0.202727	0.219733	0.252985
0.212744	0.436935	0.199504	0.262926	0.256215	0.212934
0.594081	0.479642	0.198397	0.253446	0.293194	0.24315
0.24465	0.176266	0.200344	0.248345	0.152774	0.240509
0.571247	0.201582	0.326659	0.227784	0.315871	0.24354
0.436978	0.0543359	0.029042	0.222265	0.166109	0.208388
0.704434	0.0571021	0.250333	0.108195	0.0685819	0.0746199
0.577821	0.134375	0.354883	0.170209	0.168372	0.0658133
0.413702	0.526123	0.335357	0.176463	0.280714	0.192661
0.336724	0.54066	0.415937	0.262682	0.216161	0.141372
0.205485	0.283948	0.058473	0.3514	0.309332	0.179308
0.369613	0.538187	0.207182	0.389201	0.272156	0.258349
0.62448	0.082675	0.199502	0.12273	0.223223	0.229505
0.470119	0.391037	0.52098	0.187285	0.278571	0.201005
0.600934	0.218363	0.504267	0.293757	0.292881	0.0964417
0.565908	0.211845	0.502345	0.371866	0.208928	0.194349
0.659371	0.136461	0.166159	0.211526	0.221258	0.150058
0.433506	0.676659	0.326144	0.202581	0.214664	0.267912
0.45073	0.140774	0.188201	0.106827	0.31326	0.208555
0.437546	0.645912	0.121161	0.413537	0.0905289	0.212235
0.0315541	0.23156	0.177081	0.207285	0.131621	0.210855
0.146345	0.396777	0.406529	0.107089	0.293068	0.25001
0.580292	0.485337	0.256186	0.414289	0.167661	0.238571
0.57609	0.543309	0.268305	0.187763	0.171455	0.24008
0.764476	0.0286886	0.428034	0.0926338	0.242415	0.0970202
0.48728	0.651341	0.138303	0.395852	0.106482	0.0771409
0.493728	0.215402	0.203485	0.255474	0.113857	0.242847
0.341224	0.185485	0.223069	0.281012	0.190638	0.206396
0.560416	0.0685776	0.224951	0.24519	0.217677	0.20398
0.15529	0.123594	0.231542	0.116833	0.217811	0.149252
0.609177	0.190619	0.137154	0.381152	0.106825	0.271338
0.470272	0.465998	0.216044	0.0140937	0.252634	0.174834
0.0467765	0.0735443	0.525033	0.153068	0.259694	0.17788
0.265869	0.122456	0.13692	0.375434	0.0593506	0.199934
0.746765	0.158855	0.29772	0.13411	0.219972	0.200682
0.660922	0.231551	0.055503	0.197329	0.250937	0.249426
0.569046	0.161296	0.135555	0.190003	0.293008	0.262993
0.6626	0.327977	0.391788	0.39109	0.18914	0.228869
0.548035	0.343815	0.338031	0.246842	0.28189	0.198983
0.170089	0.232106	0.404045	0.230182	0.166055	0.25107
0.15493	0.689185	0.147777	0.180008	0.173606	0.243634
0.366772	0.766888	0.168838	0.233348	0.163951	0.242063
0.431477	0.171241	0.00257	0.434157	0.296071	0.245755
0.663727	0.527059	0.180338	0.051795	0.260956	0.24495
0.142341	0.420353	0.043773	0.333285	0.241871	0.249808
0.657757	0.170008	0.369564	0.233146	0.0777196	0.0674464
0.617708	0.312028	0.056787	0.329461	0.324441	0.0755548
0.64	0.278648	0.531924	0.137707	0.277632	0.147067
0.516057	0.255925	0.074441	0.217026	0.274757	0.276435
0.407948	0.69185	0.220921	0.132519	0.160441	0.225152
0.772024	0.639365	0.023457	0.263704	0.186492	0.210826
0.103761	0.277674	0.32316	0.0935224	0.252105	0.257258
0.546916	0.0745881	0.076685	0.209759	0.0920734	0.241359
0.494765	0.207751	0.316822	0.153057	0.0646858	0.0713125
0.65617	0.0449143	0.18197	0.195661	0.276892	0.193008
0.21866	0.494625	0.25468	0.311707	0.249701	0.110184
0.391058	0.373191	0.176727	0.0631103	0.245513	0.280612
0.223025	0.38468	0.322261	0.208991	0.213017	0.28234
0.622289	0.127916	0.064182	0.302599	0.198959	0.154258
0.608212	0.0435616	0.348975	0.0986944	0.246665	0.222752
0.38305	0.330783	0.049472	0.314842	0.317401	0.2127
0.160079	0.522791	0.289548	0.0935112	0.214269	0.14867
0.57682	0.10205	0.224438	0.249453	0.160803	0.272692
0.133097	0.220594	0.203295	0.400671	0.0495544	0.125035
0.746747	0.30861	0.120423	0.232764	0.0688381	0.184978
0.269549	0.0303727	0.274733	0.122162	0.164646	0.201971
0.495342	0.602591	0.166159	0.242457	0.292287	0.275903
0.501483	0.324232	0.302387	0.121922	0.0136762	0.267211
0.291751	0.398324	0.303546	0.393983	0.293903	0.248455
0.272822	0.438869	0.359329	0.355978	0.14502	0.242455
0.532433	0.629093	0.137975	0.205372	0.129657	0.241536
0.127262	0.349514	0.218048	0.427678	0.293068	0.232914
0.327174	0.343393	0.111045	0.287796	0.180093	0.231409
0.635194	0.337969	0.155332	0.23186	0.187481	0.256182
0.0409328	0.526689	0.215631	0.237878	0.281065	0.266094
0.290732	0.0677615	0.211958	0.0927008	0.287607	0.261537
0.484277	0.324771	0.34492	0.275391	0.295272	0.249216
0.782413	0.706136	0.295823	0.133708	0.107858	0.245607
0.72174	0.425721	0.212687	0.201528	0.262939	0.145959
0.325461	0.258335	0.212352	0.240716	0.146102	0.224044
0.696237	0.348574	0.159001	0.344358	0.175411	0.240803
0.0800079	0.33633	0.185514	0.356376	0.293008	0.233223
0.703785	0.371317	0.238098	0.435722	0.282665	0.247667
0.458368	0.270953	0.437531	0.120467	0.239166	0.258538
0.55276	0.0235912	0.165807	0.306496	0.278311	0.251737
0.807609	0.618801	0.390929	0.0924655	0.226113	0.216974
0.474646	0.233258	0.429758	0.263441	0.0539283	0.231407
0.629828	0.319328	0.200592	0.245365	0.185389	0.0754289
0.528321	0.531692	0.024752	0.103126	0.138867	0.121248
0.53926	0.442368	0.232392	0.102028	0.160717	0.261421
0.154028	0.392487	0.584775	0.093895	0.275114	0.162406
0.496109	0.267878	0.188267	0.228892	0.0593456	0.210265
0.601845	0.0357046	0.266216	0.318953	0.221469	0.208111
0.143531	0.195234	0.144077	0.141239	0.147674	0.234282
0.535265	0.567991	0.254938	0.310609	0.209796	0.236064
0.447258	0.0641655	0.348694	0.267955	0.312889	0.231382
0.129769	0.106534	0.109168	0.313981	0.216265	0.0963743
0.468901	0.180651	0.031029	0.321117	0.210408	0.239546
0.615174	0.625346	0.386665	0.121526	0.0755387	0.242322
0.181434	0.0909513	0.279233	0.275487	0.292664	0.257843
0.345922	0.487415	0.440005	0.31204	0.208544	0.191111
0.653834	0.358996	0.345815	0.132934	0.321741	0.249413
0.664728	0.0961727	0.298637	0.307678	0.317214	0.273294
0.388271	0.389556	0.149169	0.238215	0.219512	0.237121
0.481635	0.102343	0.318622	0.276658	0.0842365	0.258499
0.11553	0.00599473	0.176286	0.393258	0.126021	0.144111
0.112112	0.117449	0.282328	0.0214572	0.201336	0.0909915
0.43796	0.225318	0.189193	0.415643	0.060888	0.12401
0.584251	0.037497	0.241943	0.22412	0.207337	0.11797
0.018487	0.0927053	0.205394	0.0911801	0.233636	0.969116
0.686443	0.224921	0.1647	0.0893933	0.214263	0.169249
0.506741	0.229416	0.063753	0.276833	0.156421	0.194567
0.071053	0.10942	0.094081	0.291713	0.27071	0.255941
0.273427	0.522687	0.35358	0.328447	0.117843	0.237365
0.556818	0.211024	0.235387	0.0926901	0.231802	0.125314
0.471264	0.539454	0.424783	0.332383	0.210089	0.238228
0.194916	0.0554721	0.1647	0.180001	0.247694	0.265338
0.194853	0.326789	0.011494	0.277072	0.249459	0.143501
0.447123	0.116844	0.162134	0.154178	0.216274	0.195672
0.519159	0.167742	0.284164	0.22533	0.0770138	0.287751
0.667803	0.349769	0.125961	0.263715	0.178011	0.245268
0.0818927	0.226089	0.220399	0.399861	0.213134	0.237161
0.328364	0.257356	0.260998	0.115204	0.243336	0.13375
0.596966	0.547703	0.216643	0.251854	0.0866994	0.105919
0.871466	0.308078	0.389748	0.304124	0.060982	0.26074
0.472274	0.351313	0.221248	0.266192	0.250196	0.260389
0.607842	0.547182	0.270479	0.23791	0.306431	0.286969
0.759841	0.439654	0.206994	0.312923	0.210074	0.26814
0.474393	0.110185	0.038272	0.234213	0.27209	0.135046
0.493755	0.349349	0.359792	0.274172	0.0824559	0.252034
0.163407	0.130608	0.172203	0.0970882	0.263625	0.144889
0.299633	0.202022	0.052721	0.035722	0.197483	0.254411
0.195358	0.200232	0.051846	0.0923063	0.141353	0.275248
0.218967	0.258646	0.29894	0.316105	0.217634	0.210768
0.663583	0.237181	0.046738	0.356762	0.273675	0.233944
0.125125	0.456251	0.189116	0.407884	0.165515	0.176409
0.213132	0.362552	0.441642	0.349832	0.291383	0.219797
0.6513	0.478395	0.54033	0.327807	0.157984	0.270664
0.296269	0.427781	0.396891	0.138036	0.273227	0.129913
0.316298	0.174596	0.243461	0.273757	0.207276	0.246125
0.448412	0.161123	0.237945	0.136014	0.279556	0.261347
0.479362	0.345138	0.489426	0.182158	0.212776	0.241347
0.582294	0.409606	0.055826	0.352357	0.159226	0.247284
0.60309	0.221952	0.134322	0.17448	0.215796	0.265566
0.740786	0.237981	0.066064	0.239939	0.30389	0.247849
0.265229	0.511234	0.267822	0.248152	0.183434	0.217425
0.58325	0.0419361	0.089135	0.266129	0.173653	0.260529
0.745719	0.164085	0.241957	0.145726	0.176561	0.246537
0.050537	0.241142	0.146898	0.161356	0.281361	0.246395
0.2283	0.134844	0.030534	0.199844	0.0650832	0.222226
0.739045	0.666617	0.259243	0.0984625	0.26853	0.273951
0.151737	0.529791	0.243497	0.415082	0.289281	0.22682
0.667767	0.127943	0.024569	0.0682457	0.203921	0.228264
0.454509	0.0904936	0.154568	0.225223	0.317192	0.242576
0.6873	0.189309	0.169207	0.254166	0.089546	0.0764429
0.331043	0.197655	0.073673	0.210871	0.202232	0.228604
0.463319	0.506906	0.527514	0.361337	0.245562	0.260874
0.0735059	0.594624	0.089275	0.315134	0.122186	0.227181
0.0412665	0.349996	0.167436	0.285356	0.147219	0.23285
0.114159	0.254741	0.631044	0.148123	0.157394	0.247174
0.166924	0.568084	0.192036	0.271787	0.0772897	0.240845
0.83552	0.338636	0.105203	0.107295	0.16465	0.146605
0.885002	0.274651	0.128395	0.17872	0.0593395	0.277988
0.759643	0.440569	0.45109	0.322203	0.259334	0.214564
0.316758	0.405841	0.177268	0.43216	0.30656	0.12786
0.591186	0.246298	0.093468	0.0935112	0.293667	0.183316
0.527942	0.410767	0.531491	0.261792	0.223106	0.205524
0.818837	0.208287	0.310995	0.0180056	0.0721066	0.253597
0.338104	0.201591	0.086356	0.314904	0.227916	0.232565
0.186953	0.219176	0.05991	0.121681	0.15403	0.0832898
0.018487	0.434827	0.198057	0.31832	0.122226	0.131113
0.70658	0.120842	0.375144	0.411621	0.23586	0.247202
0.499013	0.66859	0.185812	0.0567216	0.221466	0.276441
0.33722	0.0576838	0.160893	0.288302	0.283518	0.223364
0.70264	0.073303	0.116486	0.164659	0.259206	0.178986
0.0817845	0.100005	0.20015	0.345627	0.173875	0.238204
0.605398	0.385841	0.244927	0.293916	0.271789	0.140678
0.491005	0.0706292	0.494953	0.23129	0.0945317	0.2752
0.576477	0.361325	0.023936	0.194862	0.210481	0.147896
0.729757	0.0373234	0.167753	0.198579	0.292664	0.198877
0.67821	0.532528	0.268504	0.406742	0.276247	0.254891
0.592557	0.613519	0.274699	0.223197	0.17238	0.22579
0.470155	0.254858	0.010852	0.179424	0.27212	0.235212
0.651372	0.233265	0.342683	0.1853	0.196235	0.215886
0.249808	0.372129	0.25909	0.435195	0.264065	0.262427
0.155182	0.371317	0.458694	0.140883	0.217018	0.267498
0.0300932	0.125982	0.261854	0.266134	0.232628	0.238138
0.676063	0.212724	0.194479	0.293727	0.277301	0.120491
0.442379	0.541844	0.17131	0.173368	0.252497	0.248633
0.220374	0.22711	0.22626	0.0935112	0.291383	0.243972
0.67802	0.147783	0.240533	0.167461	0.0999245	0.24674
0.00863025	0.0841021	0.35213	0.141234	0.234495	0.281842
0.7244	0.610834	0.209682	0.0734458	0.320867	0.239246
0.523956	0.477236	0.277536	0.204331	0.0207839	0.235359
0.339935	0.426239	0.16057	0.0287806	0.0615949	0.262374
0.211635	0.482473	0.20992	0.282921	0.268465	0.240226
0.125369	0.669746	0.21635	0.149477	0.232142	0.286347
0.767506	0.494544	0.097921	0.423553	0.238195	0.20466
0.473942	0.11328	0.17785	0.207333	0.232634	0.256667
0.518203	0.242371	0.46283	0.0914306	0.0808357	0.222031
0.373707	0.142081	0.046265	0.259815	0.227874	0.288307
0.692323	0.155394	0.234093	0.336392	0.311475	0.171245
0.754232	0.0776926	0.120612	0.384613	0.133558	0.226505
0.545708	0.242339	0.516124	0.327788	0.0698743	0.196458
0.564799	0.109519	0.18137	0.349653	0.152073	0.289973
0.565764	0.334109	0.216935	0.185196	0.293068	0.256965
0.767497	0.3085	0.273491	0.0161102	0.2815	0.128162
0.732661	0.302072	0.093616	0.429864	0.276784	0.207284
0.357962	0.116402	0.520705	0.108656	0.204042	0.156179
0.523136	0.106201	0.203479	0.265565	0.263635	0.261037
0.582853	0.405013	0.02266	0.13588	0.321577	0.0795978
0.139085	0.474795	0.498525	0.322024	0.204302	0.102877
0.1102	0.424772	0.290999	0.203236	0.180069	0.270906
0.710963	0.661862	0.203346	0.17235	0.0532041	0.250792
0.57305	0.297324	0.008127	0.306285	0.163479	0.157808
0.471057	0.194384	0.265551	0.174975	0.0593395	0.189466
0.515759	0.26391	0.334318	0.2029	0.160359	0.273054
0.710206	0.0856848	0.351822	0.0768703	0.187173	0.229376
0.447961	0.276161	0.283342	0.395049	0.264639	0.263549
0.359071	0.341553	0.38161	0.415833	0.129823	0.257672
0.618294	0.534471	0.09985	0.129878	0.230834	0.234106
0.109298	0.155511	0.457998	0.0979622	0.306681	0.160693
0.674224	0.539404	0.207587	0.304433	0.203172	0.0684497
0.102959	0.588341	0.159737	0.0742849	0.165514	0.210089
0.2486	0.378834	0.216875	0.391573	0.323084	0.256481
0.468604	0.610299	0.278299	0.338679	0.0609283	0.241146
0.0692494	0.225342	0.46599	0.370397	0.233442	0.132333
0.477054	0.311796	0.164387	0.0952609	0.183635	0.255411
0.364229	0.429296	0.5108	0.326706	0.104831	0.250341
0.65323	0.568467	0.336984	0.149286	0.314738	0.239581
0.602666	0.054381	0.197026	0.0690443	0.144157	0.119013
0.556755	0.549655	0.152627	0.131264	0.255388	0.0840077
0.432478	0.467907	0.175912	0.179793	0.287462	0.28723
0.775325	0.103509	0.482037	0.173483	0.247499	0.214199
0.529475	0.128304	0.22031	0.417374	0.304008	0.242795
0.523082	0.20764	0.250342	0.280403	0.214605	0.234589
0.727223	0.603534	0.179019	0.261047	0.209618	0.252624
0.264616	0.34448	0.520057	0.0620798	0.116575	0.235409
0.683052	0.250068	0.355423	0.0656839	0.267173	0.183766
0.690339	0.00510195	0.215353	0.106051	0.106616	0.231246
0.536726	0.084314	0.12903	0.170991	0.229901	0.242502
0.200822	0.0786597	0.039482	0.199951	0.287337	0.0807462
0.0194789	0.0946938	0.294835	0.328759	0.259616	0.213872
0.459992	0.70785	0.202813	0.382894	0.201483	0.246712
0.268629	0.298269	0.262583	0.0349656	0.316333	0.233481
0.0542434	0.261827	0.197657	0.230534	0.0545084	0.107269
0.310554	0.0455298	0.047087	0.126375	0.310548	0.264937
0.740723	0.412972	0.238396	0.263311	0.298186	0.239302
0.812145	0.103538	0.325658	0.29847	0.0609481	0.2787
0.439746	0.292403	0.489898	0.172136	0.253253	0.252401
0.507327	0.218633	0.082577	0.221339	0.0920097	0.229034
0.467422	0.537952	0.326416	0.204902	0.319363	0.189248
0.488353	0.261832	0.213973	0.0851218	0.118568	0.21986
0.570769	0.0951289	0.016166	0.414847	0.156376	0.167254
0.486099	0.376996	0.530635	0.320992	0.18212	0.261144
0.656539	0.304011	0.233305	0.242837	0.21657	0.225421
0.0877815	0.341452	0.144505	0.121941	0.0741044	0.167596
0.105944	0.646622	0.213018	0.169188	0.1534	0.236865
0.266023	0.221715	0.088298	0.187613	0.281041	0.23461
0.0203988	0.471972	0.257845	0.0478662	0.15751	0.226195
0.438934	0.687857	0.195138	0.141011	0.165529	0.217877
0.555069	0.213941	0.404483	0.239747	0.125421	0.226184
0.0970791	0.299229	0.461935	0.0541204	0.243551	0.155636
0.586992	0.0351275	0.547366	0.323901	0.10092	0.277388
0.0294258	0.197127	0.147663	0.098068	0.30619	0.188462
0.01699	0.144331	0.450312	0.238471	0.274185	0.232978
0.473194	0.300124	0.354836	0.169251	0.228386	0.288471
0.598112	0.146854	0.262487	0.203908	0.0632136	0.289592
0.501339	0.215657	0.367702	0.0528671	0.157456	0.136676
0.425507	0.264124	0.108176	0.0220014	0.312908	0.245458
0.683801	0.143145	0.365811	0.218477	0.254615	0.23363
0.620738	0.245376	0.194313	0.40017	0.244767	0.202819
0.657577	0.344412	0.297363	0.134146	0.281999	0.17122
0.599203	0.251305	0.183455	0.19159	0.295666	0.209299
0.790619	0.0725185	0.122922	0.0970471	0.151046	0.240285
0.685992	0.416301	0.531069	0.175786	0.198132	0.234847
0.562851	0.145758	0.091613	0.314505	0.0597772	0.220171
0.0296513	0.560971	0.0229	0.24159	0.179258	0.237781
0.616941	0.194834	0.05914	0.243259	0.26995	0.205294
0.636781	0.161657	0.280015	0.193781	0.0642923	0.247538
0.751932	0.06401	0.445669	0.0649754	0.270847	0.270215
0.0637484	0.318895	0.466068	0.342001	0.18975	0.0149412
0.612964	0.37933	0.017846	0.0320965	0.203989	0.267068
0.769481	0.200759	0.3888	0.282328	0.314613	0.144585
0.433514	0.30468	0.246032	0.223237	0.205587	0.214761
0.051745	0.0349481	0.0204866	0.011413	0.00598542	0.00403448

## Sheet: FVC_Plot_E
Quadrat size
10m×10m	20m×20m	30m×30m	40m×40m	50m×50m	60m×60m
0.333496	0.57434	0.132552	0.230762	0.206146	0.185067
0.587488	0.136005	0.128283	0.106862	0.17589	0.161191
0.0242224	0.0752216	0.258839	0.226235	0.136991	0.142809
0.520584	0.283317	0.281829	0.284684	0.155504	0.170214
0.642922	0.462411	0.290991	0.165984	0.198332	0.169663
0.359413	0.382213	0.17965	0.153082	0.113929	0.175337
0.461263	0.383424	0.145095	0.206913	0.161963	0.171382
0.0847244	0.385737	0.094711	0.183793	0.324954	0.166099
0.410338	0.369405	0.469495	0.234341	0.181719	0.264471
0.372814	0.176735	0.082867	0.141731	0.146643	0.186123
0.288865	0.0438344	0.191736	0.20044	0.144058	0.129913
0.576216	0.468335	0.139694	0.216353	0.186215	0.114252
0.607436	0.409281	0.270654	0.215817	0.184104	0.288178
0.360009	0.359833	0.176894	0.194022	0.224831	0.278827
0.524227	0.302408	0.121992	0.147883	0.176168	0.306638
0.115106	0.310234	0.321839	0.182419	0.253363	0.248494
0.288333	0.0324401	0.148465	0.232497	0.208712	0.310542
0.210995	0.421647	0.184651	0.23708	0.166414	0.16403
0.643923	0.355563	0.262529	0.284013	0.247867	0.197116
0.493917	0.434628	0.360866	0.262116	0.216719	0.207328
0.223683	0.170662	0.124553	0.126155	0.215464	0.220739
0.677254	0.20668	0.461618	0.218746	0.19698	0.220973
0.503837	0.255106	0.13221	0.27098	0.211259	0.228457
0.205214	0.367192	0.237312	0.179288	0.151008	0.142195
0.0296513	0.167602	0.114536	0.158188	0.143111	0.199206
0.561904	0.0646142	0.166503	0.274422	0.209185	0.180393
0.219679	0.252126	0.150103	0.20727	0.168772	0.199617
0.598382	0.182164	0.301622	0.177382	0.194576	0.158164
0.586	0.343483	0.142321	0.230891	0.216326	0.259764
0.277728	0.507402	0.299073	0.215052	0.208808	0.256264
0.262055	0.109853	0.156334	0.213053	0.259313	0.112509
0.385241	0.640559	0.25078	0.277285	0.321688	0.233258
0.177024	0.191872	0.290699	0.229037	0.208248	0.229026
0.487551	0.18367	0.04707	0.216487	0.171201	0.200158
0.479308	0.334352	0.139461	0.295073	0.272669	0.178547
0.391752	0.263464	0.168958	0.20866	0.198452	0.30015
0.614633	0.400854	0.16235	0.214011	0.234687	0.180454
0.562166	0.222364	0.172447	0.23246	0.142586	0.175202
0.223909	0.133557	0.368724	0.226625	0.206406	0.16299
0.615318	0.131988	0.150936	0.205084	0.201061	0.224736
0.568569	0.370878	0.221848	0.233209	0.200347	0.198498
0.258186	0.122886	0.211272	0.16709	0.150905	0.188315
0.138228	0.078689	0.295798	0.155595	0.23592	0.147448
0.402502	0.273614	0.163666	0.104214	0.145845	0.118441
0.151196	0.103085	0.14089	0.27491	0.22246	0.199964
0.617464	0.167634	0.07555	0.149115	0.135319	0.140901
0.156075	0.127767	0.113377	0.178345	0.208007	0.139053
0.516967	0.478956	0.267852	0.251284	0.145094	0.133116
0.56984	0.358275	0.212501	0.163679	0.223102	0.18003
0.648126	0.10426	0.190623	0.306253	0.288096	0.155613
0.667226	0.193921	0.309161	0.235292	0.168744	0.152244
0.563933	0.242368	0.41683	0.181656	0.243982	0.190398
0.155976	0.369753	0.224886	0.191431	0.216449	0.168127
0.552264	0.48861	0.178951	0.223466	0.313682	0.222967
0.578019	0.390762	0.240548	0.270811	0.189621	0.210924
0.0876372	0.457823	0.258723	0.233448	0.154021	0.175877
0.286485	0.564855	0.129096	0.229242	0.276669	0.220907
0.0549829	0.539706	0.336513	0.256709	0.220565	0.223021
0.250602	0.551281	0.318456	0.284758	0.173168	0.222659
0.341332	0.120129	0.268723	0.26314	0.1442	0.17651
0.61089	0.430721	0.085668	0.318047	0.202355	0.155823
0.292581	0.186418	0.250031	0.167766	0.149926	0.220976
0.614037	0.330168	0.203892	0.17495	0.127471	0.150851
0.629152	0.40291	0.393708	0.108504	0.232538	0.162392
0.591961	0.356667	0.335509	0.208891	0.219753	0.174176
0.143946	0.364044	0.210901	0.133285	0.141446	0.264887
0.324577	0.234563	0.261706	0.224723	0.159934	0.154447
0.35045	0.231128	0.185285	0.194351	0.282128	0.156826
0.541406	0.22934	0.139922	0.234931	0.218548	0.123208
0.140068	0.648425	0.044439	0.252961	0.176318	0.268525
0.385007	0.20668	0.124749	0.184949	0.112457	0.155072
0.347789	0.412568	0.051885	0.0954629	0.261094	0.272518
0.497615	0.128599	0.201947	0.287788	0.299206	0.218698
0.593016	0.162911	0.380197	0.216425	0.130192	0.175088
0.141394	0.0860162	0.060339	0.26435	0.118993	0.212848
0.434543	0.245252	0.22521	0.238045	0.129072	0.226879
0.60777	0.239517	0.179846	0.25041	0.16028	0.250914
0.295827	0.415472	0.22013	0.203001	0.162431	0.255908
0.254263	0.18624	0.296338	0.267711	0.215753	0.230552
0.539738	0.106219	0.119964	0.125855	0.268464	0.123132
0.530927	0.314371	0.049936	0.307937	0.159127	0.284046
0.131311	0.338758	0.414257	0.277914	0.316066	0.290481
0.573682	0.470486	0.136585	0.150947	0.182604	0.137615
0.41023	0.210402	0.27247	0.168785	0.252095	0.304441
0.619989	0.394926	0.23186	0.139319	0.201471	0.261152
0.225451	0.305244	0.330384	0.209799	0.140242	0.296436
0.494522	0.0897271	0.074308	0.154689	0.123491	0.266207
0.640469	0.372018	0.044935	0.126966	0.309151	0.258927
0.582772	0.489947	0.361978	0.109385	0.167606	0.19689
0.0697725	0.110493	0.424043	0.0964427	0.173056	0.211565
0.487415	0.173124	0.032333	0.23228	0.189079	0.217014
0.0743627	0.031518	0.180152	0.108526	0.128065	0.207503
0.060042	0.178273	0.11386	0.274	0.126991	0.22318
0.594279	0.365735	0.143238	0.202105	0.2158	0.147456
0.610412	0.569827	0.119949	0.239873	0.123361	0.15117
0.63174	0.343217	0.29817	0.333981	0.240224	0.195893
0.506957	0.541224	0.323868	0.242632	0.204966	0.242306
0.191534	0.389081	0.277331	0.193898	0.226675	0.258709
0.468919	0.0377968	0.259748	0.221895	0.204295	0.207806
0.180983	0.458274	0.224444	0.182287	0.185232	0.232559
0.135703	0.0528321	0.28942	0.22696	0.176004	0.289528
0.585225	0.0648599	0.286455	0.191653	0.295246	0.300221
0.507201	0.404132	0.370938	0.197754	0.193014	0.185629
0.245723	0.638395	0.27341	0.198633	0.170875	0.177979
0.132276	0.106223	0.064605	0.262996	0.211173	0.300665
0.18982	0.166498	0.149552	0.272041	0.229419	0.167976
0.574493	0.317919	0.297412	0.292852	0.241983	0.221385
0.21333	0.446111	0.278798	0.272938	0.115835	0.151644
0.517752	0.548235	0.321301	0.271503	0.130864	0.190667
0.029507	0.360502	0.196735	0.118145	0.118778	0.210376
0.245958	0.0714656	0.165664	0.202411	0.176171	0.241415
0.123069	0.456731	0.089772	0.184851	0.203401	0.203967
0.0472725	0.645217	0.218599	0.296955	0.284558	0.181216
0.326101	0.417866	0.433049	0.251293	0.206064	0.231558
0.557404	0.0701467	0.13917	0.228481	0.241797	0.160267
0.0732083	0.102424	0.346979	0.333333	0.204261	0.187893
0.691827	0.454723	0.355547	0.233179	0.181751	0.306757
0.375222	0.0175852	0.235762	0.214852	0.215592	0.231833
0.584603	0.521652	0.145157	0.334782	0.302402	0.310047
0.187377	0.465272	0.230594	0.210037	0.253487	0.164658
0.236182	0.569955	0.10873	0.145437	0.164984	0.248631
0.232882	0.422035	0.298167	0.116146	0.173889	0.172585
0.414018	0.0195781	0.323015	0.282279	0.324437	0.185304
0.414676	0.115217	0.254351	0.200738	0.206742	0.206332
0.467954	0.565088	0.076405	0.226192	0.201486	0.223449
0.610575	0.259794	0.158512	0.272797	0.215094	0.156646
0.66719	0.0405203	0.154161	0.22355	0.177573	0.214178
0.509609	0.262461	0.072637	0.210771	0.170618	0.187213
0.541929	0.15038	0.200869	0.260615	0.177465	0.208087
0.558775	0.538484	0.152156	0.201502	0.220046	0.221199
0.410356	0.384033	0.172835	0.252411	0.328009	0.149375
0.598517	0.606401	0.488001	0.223697	0.144591	0.174522
0.499184	0.57928	0.188751	0.219736	0.127266	0.263664
0.0904508	0.193912	0.10322	0.18328	0.208317	0.174656
0.504018	0.327837	0.123009	0.205749	0.156134	0.195712
0.511466	0.628701	0.263739	0.228443	0.299183	0.279446
0.113798	0.323479	0.029708	0.243302	0.209798	0.184984
0.352397	0.663404	0.410929	0.17781	0.155122	0.163229
0.547944	0.213684	0.190075	0.254799	0.195673	0.222316
0.419501	0.138805	0.038322	0.238705	0.222633	0.216128
0.272435	0.244366	0.122797	0.179271	0.203789	0.184843
0.571599	0.189485	0.10457	0.254301	0.254145	0.206388
0.240817	0.682175	0.306345	0.207084	0.152417	0.153126
0.53439	0.304083	0.108579	0.29284	0.334025	0.240478
0.499842	0.340597	0.146865	0.234711	0.199842	0.249454
0.0331773	0.133056	0.169134	0.26772	0.138633	0.240674
0.329149	0.0607251	0.110714	0.177279	0.158128	0.118576
0.425083	0.290897	0.096635	0.23771	0.247695	0.264495
0.287819	0.103394	0.184008	0.170497	0.148037	0.225017
0.611963	0.299554	0.157162	0.270444	0.16009	0.115192
0.631298	0.295074	0.417624	0.112625	0.143035	0.242818
0.0578056	0.467077	0.026216	0.2608	0.267051	0.298749
0.312944	0.314896	0.145272	0.181948	0.184639	0.171199
0.0733075	0.0928631	0.301906	0.162431	0.127149	0.179987
0.544869	0.0624047	0.317564	0.135568	0.170865	0.251191
0.412448	0.158943	0.370125	0.248276	0.202786	0.217809
0.509293	0.431123	0.032391	0.2188	0.206907	0.225679
0.158366	0.281265	0.3395	0.213974	0.24836	0.162494
0.523109	0.47638	0.141743	0.223708	0.181293	0.264075
0.0621252	0.0555578	0.215905	0.144954	0.268094	0.259037
0.530873	0.0235551	0.381504	0.174397	0.219975	0.273843
0.29948	0.158352	0.096922	0.267604	0.260238	0.120677
0.122591	0.44807	0.150744	0.211785	0.243565	0.231935
0.496884	0.205922	0.070024	0.195875	0.268853	0.191479
0.600727	0.103326	0.123313	0.297472	0.195292	0.307127
0.182363	0.068555	0.457924	0.151985	0.185822	0.253914
0.116017	0.151873	0.37706	0.200347	0.155484	0.177712
0.475611	0.261615	0.252334	0.234591	0.158494	0.174606
0.607472	0.065915	0.195737	0.0995949	0.2641	0.310653
0.27202	0.510948	0.343783	0.254415	0.286749	0.177486
0.514587	0.405435	0.403216	0.24904	0.209997	0.216963
0.0378487	0.507695	0.312318	0.100651	0.195733	0.16913
0.563915	0.47658	0.14478	0.0998858	0.157338	0.222135
0.260937	0.135976	0.272653	0.188804	0.275706	0.159671
0.524984	0.191529	0.1323	0.166409	0.220322	0.223132
0.616562	0.519256	0.413073	0.223286	0.2051	0.232781
0.2002	0.563512	0.24466	0.163429	0.12346	0.19883
0.565908	0.107698	0.130304	0.175087	0.208488	0.257225
0.51933	0.646678	0.144473	0.279799	0.135266	0.211572
0.236543	0.0682169	0.141325	0.154714	0.221407	0.240484
0.663537	0.404702	0.210417	0.138999	0.196546	0.19504
0.458386	0.326534	0.331607	0.299629	0.126281	0.213843
0.754845	0.0190979	0.14201	0.121065	0.142002	0.202075
0.670157	0.194537	0.341666	0.192175	0.242376	0.210316
0.179585	0.0342414	0.336545	0.30468	0.174821	0.200518
0.428446	0.16216	0.188232	0.0930041	0.200789	0.213978
0.230735	0.156418	0.15241	0.268846	0.207888	0.157963
0.333838	0.168563	0.1847	0.281987	0.209418	0.215907
0.445527	0.188662	0.444586	0.269225	0.171479	0.141039
0.182777	0.20695	0.211903	0.246598	0.303596	0.238154
0.533597	0.22353	0.273754	0.145128	0.269135	0.237076
0.59969	0.482579	0.094742	0.122226	0.235028	0.157521
0.442199	0.570381	0.085775	0.0952772	0.224494	0.114354
0.429971	0.0773521	0.170685	0.268831	0.255125	0.149438
0.482969	0.291282	0.266056	0.221568	0.192418	0.274123
0.730839	0.195382	0.27152	0.208734	0.167434	0.146552
0.584071	0.146484	0.254713	0.219407	0.202162	0.117427
0.559668	0.33086	0.292755	0.127297	0.201351	0.228261
0.633417	0.583933	0.091669	0.0898469	0.221154	0.249171
0.360919	0.299919	0.206342	0.16357	0.261932	0.161729
0.648306	0.392133	0.429918	0.161883	0.177907	0.169355
0.425579	0.110275	0.063298	0.149917	0.129976	0.221545
0.597661	0.0223715	0.384912	0.183142	0.211593	0.150507
0.591952	0.0260576	0.115891	0.193835	0.159979	0.138421
0.572104	0.45739	0.122092	0.191953	0.123765	0.133148
0.410212	0.16503	0.244575	0.151899	0.186777	0.148692
0.473519	0.106888	0.066134	0.272674	0.174792	0.126029
0.201382	0.0203018	0.1512	0.204061	0.219787	0.115759
0.366727	0.233224	0.199082	0.11291	0.159736	0.153896
0.636078	0.305111	0.081693	0.191878	0.136971	0.301726
0.624994	0.0931269	0.239145	0.273261	0.1762	0.170683
0.469821	0.639223	0.161786	0.168979	0.17369	0.29436
0.203492	0.42015	0.299196	0.299329	0.186322	0.308441
0.205521	0.142063	0.05825	0.100501	0.221014	0.202481
0.283563	0.550645	0.234055	0.212283	0.19776	0.223025
0.487361	0.167027	0.11319	0.195061	0.183702	0.187212
0.39976	0.419532	0.085579	0.242437	0.296601	0.149551
0.577478	0.146302	0.305286	0.2262	0.198345	0.163704
0.0982604	0.110545	0.281641	0.209987	0.30047	0.265217
0.473789	0.132937	0.098778	0.168411	0.194029	0.267591
0.290651	0.61307	0.229286	0.207763	0.138608	0.280986
0.48728	0.252566	0.082838	0.235522	0.183463	0.189612
0.228688	0.171827	0.211928	0.202841	0.214551	0.140517
0.247067	0.495807	0.272948	0.282537	0.151974	0.157853
0.525174	0.273321	0.186937	0.263293	0.201904	0.272853
0.183409	0.0449504	0.138452	0.210655	0.216835	0.30039
0.476972	0.579203	0.315866	0.266239	0.20194	0.216555
0.64983	0.47206	0.120602	0.182785	0.181846	0.307448
0.657595	0.637586	0.154917	0.108002	0.13545	0.222302
0.442244	0.149882	0.23473	0.159775	0.140408	0.152222
0.273832	0.116044	0.453155	0.241633	0.197378	0.142813
0.587263	0.471433	0.244624	0.162997	0.141828	0.248789
0.474411	0.249249	0.349584	0.154292	0.257751	0.249323
0.210273	0.0930457	0.437416	0.144297	0.203765	0.194776
0.346951	0.395123	0.214651	0.173691	0.170511	0.141541
0.361424	0.0429934	0.325928	0.199879	0.332493	0.169919
0.413964	0.229736	0.160724	0.255965	0.237521	0.304608
0.350441	0.0441094	0.24786	0.215909	0.208046	0.192993
0.0650019	0.109136	0.318622	0.165809	0.206715	0.256777
0.400067	0.1656	0.221538	0.242273	0.205645	0.20829
0.570742	0.192497	0.277109	0.112617	0.192902	0.308837
0.622451	0.144796	0.118715	0.190741	0.321546	0.169318
0.681637	0.512842	0.273107	0.194548	0.205928	0.207445
0.547971	0.511962	0.352261	0.282167	0.309969	0.224093
0.657108	0.469569	0.128127	0.282477	0.179261	0.146325
0.354778	0.152907	0.450636	0.175585	0.273515	0.231039
0.110363	0.0459536	0.121467	0.154805	0.177774	0.183695
0.430963	0.330472	0.452235	0.0976476	0.215222	0.265083
0.504811	0.574766	0.087934	0.252217	0.232822	0.268397
0.153514	0.202369	0.347647	0.334872	0.260872	0.18037
0.517058	0.558302	0.475477	0.261428	0.127564	0.195185
0.146543	0.397564	0.405449	0.175607	0.199184	0.179404
0.476684	0.407484	0.204154	0.208113	0.176066	0.190598
0.394638	0.639558	0.259434	0.0915443	0.124176	0.273847
0.610818	0.663592	0.153879	0.162192	0.114655	0.163098
0.492619	0.472285	0.180823	0.104258	0.233302	0.168704
0.583746	0.106976	0.452208	0.231178	0.143218	0.158863
0.349746	0.0835633	0.505725	0.213971	0.218819	0.218334
0.262343	0.344042	0.377203	0.243853	0.11247	0.196878
0.0672114	0.326671	0.23533	0.175672	0.182139	0.212128
0.40793	0.141022	0.343568	0.286036	0.150453	0.245266
0.257194	0.332605	0.375054	0.302302	0.159303	0.136119
0.589058	0.0848551	0.062095	0.217677	0.26318	0.21781
0.241034	0.427533	0.326086	0.268976	0.201473	0.143911
0.251323	0.453774	0.212004	0.262758	0.208389	0.273791
0.594568	0.08116	0.258146	0.265577	0.228899	0.207629
0.678354	0.366224	0.244326	0.266031	0.212471	0.286944
0.486559	0.427788	0.349906	0.102704	0.149564	0.198864
0.068537	0.116689	0.076621	0.200503	0.22354	0.167916
0.625094	0.386398	0.35709	0.29536	0.214471	0.176339
0.646151	0.061636	0.27991	0.272108	0.215951	0.190894
0.318814	0.0618096	0.255287	0.0953543	0.21031	0.213888
0.0121022	0.138553	0.222755	0.297164	0.253055	0.16119
0.559803	0.0523339	0.049812	0.176134	0.186048	0.172387
0.593449	0.278265	0.231922	0.1062	0.284926	0.169579
0.0274599	0.119315	0.371304	0.221395	0.126907	0.1359
0.4454	0.336181	0.462555	0.189501	0.26447	0.258653
0.121897	0.153703	0.299224	0.267329	0.227619	0.155141
0.406668	0.0319373	0.444684	0.142154	0.263265	0.259735
0.620936	0.373908	0.30778	0.210237	0.163496	0.307447
0.544481	0.122654	0.396319	0.194102	0.156814	0.204505
0.497561	0.524919	0.278118	0.280966	0.148143	0.159171
0.674828	0.0863476	0.133775	0.176274	0.22654	0.222752
0.102607	0.225081	0.142212	0.259887	0.171364	0.147535
0.534011	0.281446	0.33195	0.189401	0.283454	0.239609
0.361406	0.0891477	0.240024	0.130805	0.150813	0.122567
0.368134	0.252992	0.302173	0.300303	0.250998	0.292742
0.431053	0.295771	0.327318	0.0949834	0.16879	0.176412
0.192066	0.0721397	0.202858	0.145984	0.185116	0.190041
0.579859	0.284726	0.110842	0.0998481	0.176528	0.310435
0.631325	0.0775618	0.080821	0.215863	0.215413	0.297822
0.567577	0.0190573	0.130605	0.258271	0.219342	0.216402
0.496785	0.228618	0.217989	0.115672	0.181406	0.152374
0.116152	0.486347	0.309804	0.29299	0.134384	0.209622
0.232638	0.0982988	0.176768	0.155993	0.155109	0.179892
0.543426	0.37676	0.43139	0.319991	0.153719	0.18626
0.0113717	0.232832	0.325937	0.147055	0.150586	0.181038
0.567811	0.256482	0.260685	0.254316	0.197335	0.232886
0.669679	0.280003	0.231967	0.101702	0.205518	0.248771
0.114069	0.510925	0.24189	0.245397	0.212102	0.128347
0.144694	0.225385	0.149646	0.177481	0.165773	0.143168
0.0166473	0.0707509	0.468102	0.246359	0.256959	0.198183
0.622767	0.0515493	0.117721	0.242209	0.221515	0.21272
0.198748	0.221341	0.327838	0.268477	0.166729	0.223824
0.665494	0.0509947	0.353178	0.235029	0.120637	0.185274
0.222249	0.0620666	0.069573	0.215365	0.241039	0.13514
0.352506	0.038277	0.287202	0.243083	0.147519	0.205256
0.48223	0.459789	0.239573	0.204621	0.220636	0.182451
0.620585	0.118427	0.20919	0.167837	0.118985	0.164989
0.177385	0.0319734	0.437375	0.179218	0.228611	0.209685
0.482077	0.175935	0.402274	0.165754	0.26263	0.262356
0.13821	0.0437216	0.14967	0.306609	0.122626	0.17693
0.465411	0.348743	0.048154	0.205184	0.322438	0.273709
0.496	0.357202	0.468162	0.267149	0.147857	0.177978
0.211473	0.263606	0.172312	0.265092	0.204137	0.144725
0.34319	0.286976	0.240179	0.23901	0.228676	0.156691
0.399192	0.302656	0.186576	0.182923	0.155424	0.128098
0.349088	0.238664	0.46214	0.323383	0.194197	0.145679
0.242729	0.330799	0.261604	0.140328	0.238707	0.143218
0.0712965	0.36365	0.227535	0.253426	0.120767	0.223763
0.343948	0.189016	0.31139	0.201333	0.248455	0.276473
0.347005	0.329453	0.270687	0.139255	0.215002	0.21539
0.662834	0.206792	0.194963	0.192481	0.257356	0.310536
0.444282	0.319355	0.181112	0.229385	0.114715	0.164305
0.448241	0.111113	0.131205	0.259787	0.287964	0.222035
0.277313	0.104481	0.300864	0.225375	0.178977	0.169699
0.247779	0.273787	0.293272	0.165241	0.202126	0.228473
0.438402	0.240865	0.068368	0.152342	0.213393	0.152036
0.625508	0.14363	0.230728	0.18026	0.212245	0.156692
0.554609	0.133034	0.118219	0.256395	0.177296	0.142447
0.471111	0.25083	0.338803	0.247251	0.319168	0.169569
0.581807	0.416056	0.284905	0.160318	0.213315	0.250341
0.170928	0.0630879	0.073885	0.164283	0.273675	0.0110055
0.0683296	0.258333	0.42367	0.10027	0.27587	0.227107
0.499121	0.271001	0.141781	0.235714	0.178779	0.221824
0.311564	0.112437	0.307861	0.189929	0.213789	0.160198
0.182363	0.420468	0.281175	0.240065	0.166099	0.155673
0.113167	0.140517	0.464731	0.169075	0.195915	0.212797
0.48599	0.54686	0.140851	0.19983	0.200382	0.126423
0.612144	0.309688	0.118622	0.244109	0.201234	0.267004
0.432081	0.33224	0.391243	0.248064	0.231366	0.144617
0.241223	0.26738	0.356908	0.187378	0.143567	0.116224
0.678363	0.646227	0.332167	0.235501	0.166563	0.251485
0.419501	0.130658	0.100842	0.103653	0.133048	0.301375
0.293501	0.300571	0.166872	0.198365	0.114211	0.167616
0.631487	0.388796	0.306044	0.233567	0.156616	0.223692
0.585504	0.378396	0.145494	0.219815	0.203832	0.202581
0.433118	0.425761	0.378478	0.237055	0.150296	0.227581
0.375646	0.435366	0.301983	0.265326	0.281822	0.133792
0.580427	0.178446	0.363875	0.149541	0.179545	0.275888
0.395233	0.319642	0.331715	0.195331	0.156284	0.173297
0.454959	0.329205	0.178174	0.195027	0.217187	0.155936
0.425867	0.242786	0.2403	0.295373	0.208369	0.210031
0.249989	0.539452	0.269949	0.128147	0.286766	0.169241
0.463184	0.526675	0.270341	0.297829	0.277286	0.169644
0.529557	0.34923	0.294283	0.216787	0.211851	0.16047
0.160079	0.466753	0.291639	0.275319	0.202344	0.227559
0.252126	0.248005	0.101252	0.260343	0.205015	0.167465
0.549171	0.285071	0.064357	0.290163	0.216835	0.125774
0.239726	0.204089	0.121981	0.223136	0.219044	0.20404
0.569957	0.148545	0.168767	0.203277	0.19429	0.215609
0.578768	0.0448534	0.427244	0.10704	0.188505	0.222324
0.176952	0.0925678	0.251743	0.322586	0.29147	0.140924
0.386017	0.0587479	0.116789	0.185427	0.213931	0.238715
0.613208	0.562989	0.227	0.24522	0.146479	0.248478
0.0182615	0.0729694	0.314977	0.23208	0.128455	0.148654
0.254254	0.466076	0.264558	0.230161	0.255793	0.161802
0.574115	0.264483	0.187399	0.187845	0.134757	0.298137
0.543886	0.40401	0.245276	0.300562	0.174983	0.240031
0.422945	0.329857	0.181116	0.145831	0.220945	0.168934
0.532262	0.154145	0.35144	0.137947	0.154242	0.207894
0.687931	0.55017	0.130195	0.21558	0.218178	0.13338
0.0896753	0.307733	0.298176	0.19684	0.252094	0.167526
0.654646	0.329649	0.222461	0.184792	0.171948	0.138544
0.342748	0.0645014	0.06958	0.255664	0.251095	0.13172
0.431991	0.339756	0.385234	0.250446	0.276526	0.298838
0.607039	0.117967	0.330996	0.264624	0.201187	0.170462
0.41051	0.30625	0.140699	0.206087	0.141161	0.21963
0.450631	0.172235	0.314316	0.101419	0.209373	0.220692
0.623705	0.251355	0.266237	0.181293	0.226113	0.258757
0.0877364	0.360365	0.224123	0.3214	0.204861	0.13437
0.218913	0.541034	0.17066	0.247132	0.204144	0.303293
0.437591	0.20436	0.233182	0.212574	0.125071	0.289263
0.37818	0.123024	0.113002	0.273448	0.32011	0.208863
0.383131	0.483592	0.065887	0.310462	0.236482	0.18408
0.365113	0.0239699	0.409156	0.121497	0.161524	0.170699
0.617798	0.433555	0.351269	0.260003	0.197657	0.139572
0.48994	0.0573163	0.445673	0.122224	0.175586	0.128703
0.428519	0.199573	0.335027	0.280111	0.197142	0.233908
0.406866	0.318675	0.150464	0.194296	0.205011	0.301669
0.258222	0.399217	0.083475	0.120432	0.156595	0.134755
0.364653	0.0358309	0.30242	0.182898	0.261129	0.264982
0.572031	0.0173417	0.245114	0.210543	0.188198	0.168851
0.531685	0.638961	0.131804	0.26504	0.250626	0.120896
0.652959	0.332797	0.286428	0.163538	0.197442	0.178199
0.679896	0.391403	0.257694	0.095361	0.14424	0.211446
0.310004	0.268133	0.146451	0.196548	0.1129	0.169552
0.641515	0.297227	0.332581	0.161326	0.11333	0.156559
0.119399	0.166015	0.0734	0.209037	0.275532	0.228215
0.408435	0.564734	0.147103	0.166908	0.331399	0.262939
0.490373	0.10419	0.26909	0.153379	0.177532	0.219594
0.49068	0.364561	0.130337	0.180358	0.246841	0.160831
0.278332	0.216383	0.352383	0.244439	0.164826	0.158336
0.678065	0.287993	0.131798	0.248058	0.152693	0.205553
0.464834	0.481403	0.080966	0.195357	0.262599	0.125838
0.623461	0.0525886	0.194819	0.141797	0.177919	0.222277
0.49683	0.565683	0.408969	0.266484	0.265108	0.225093
0.26844	0.0861402	0.340253	0.261661	0.203486	0.16977
0.462742	0.10345	0.303698	0.256593	0.208886	0.175526
0.436734	0.0832093	0.117879	0.237862	0.182611	0.306447
0.405054	0.035894	0.127975	0.286975	0.195358	0.163174
0.623714	0.331131	0.366182	0.106567	0.178766	0.158337
0.117469	0.435302	0.32933	0.244476	0.21234	0.267126
0.111093	0.546098	0.234375	0.268665	0.296225	0.250226
0.406433	0.0663749	0.415291	0.146861	0.242216	0.145616
0.370524	0.655976	0.067446	0.210931	0.192278	0.172058
0.606607	0.537129	0.429351	0.266877	0.174826	0.249309
0.429366	0.324527	0.127263	0.284648	0.239367	0.130227
0.203555	0.312175	0.330817	0.0930047	0.198237	0.27012
0.445076	0.223918	0.349279	0.167637	0.21625	0.215213
0.640289	0.562069	0.133527	0.200266	0.193644	0.22642
0.574575	0.0600488	0.105382	0.138709	0.214103	0.180491
0.180108	0.511302	0.178799	0.111443	0.310893	0.146536
0.551633	0.389085	0.230054	0.249251	0.192575	0.116219
0.368134	0.50298	0.096167	0.128875	0.206833	0.164127
0.604325	0.533957	0.089936	0.216032	0.23493	0.238792
0.632461	0.291857	0.350756	0.147128	0.199663	0.170678
0.494909	0.199736	0.38586	0.237372	0.131569	0.26024
0.440026	0.189744	0.162507	0.0773965	0.211789	0.112556
0.496334	0.347598	0.124524	0.196731	0.213698	0.203358
0.132033	0.194032	0.087012	0.250328	0.195872	0.164144
0.441405	0.117316	0.081654	0.235376	0.120333	0.162919
0.585225	0.553085	0.180625	0.238977	0.201774	0.159167
0.48599	0.0463707	0.28969	0.325821	0.14559	0.251883
0.724364	0.503546	0.138203	0.232408	0.239904	0.251126
0.533488	0.257717	0.065064	0.1692	0.153299	0.148969
0.429195	0.0483163	0.124777	0.264064	0.145002	0.13069
0.651417	0.305411	0.313184	0.217305	0.255648	0.305132
0.491591	0.577061	0.119837	0.156686	0.217448	0.242436
0.682196	0.204707	0.122396	0.160105	0.11818	0.249313
0.489372	0.599848	0.132715	0.148654	0.231288	0.166998
0.593062	0.309532	0.294482	0.268412	0.117482	0.168428
0.534544	0.118035	0.152208	0.172992	0.162968	0.147573
0.551984	0.491392	0.195258	0.160846	0.170362	0.155954
0.506119	0.154603	0.102349	0.262188	0.16377	0.220125
0.387703	0.309826	0.181737	0.188626	0.180033	0.19984
0.508536	0.102301	0.15618	0.282604	0.190823	0.16296
0.57939	0.442995	0.416936	0.234096	0.17583	0.165702
0.592989	0.175777	0.128135	0.216441	0.260503	0.133971
0.293374	0.138576	0.126312	0.154628	0.320945	0.203363
0.34282	0.397406	0.39086	0.108163	0.198342	0.212065
0.680176	0.0391788	0.346105	0.262497	0.204178	0.213497
0.593467	0.081559	0.19555	0.235147	0.11282	0.137909
0.150204	0.358893	0.135721	0.208325	0.250784	0.225249
0.364031	0.406641	0.282276	0.160664	0.154881	0.198087
0.534309	0.246641	0.160618	0.131677	0.212833	0.222914
0.479984	0.460325	0.062926	0.167198	0.1188	0.279136
0.0258366	0.397959	0.290242	0.255704	0.23573	0.221615
0.584648	0.302451	0.399579	0.207437	0.146093	0.245912
0.564781	0.0580355	0.040646	0.113202	0.189722	0.225903
0.581816	0.06176	0.130327	0.285188	0.218396	0.279347
0.0528817	0.302715	0.378505	0.142421	0.215031	0.243032
0.226686	0.324121	0.31933	0.203997	0.119719	0.122601
0.596597	0.0279085	0.177012	0.120827	0.142623	0.170422
0.665332	0.539607	0.318982	0.301266	0.276877	0.143145
0.591934	0.567008	0.09879	0.211881	0.159108	0.162794
0.0219228	0.0450676	0.067044	0.0974118	0.139111	0.281729
0.223737	0.0423216	0.21442	0.262734	0.160703	0.215176
0.472175	0.165091	0.198438	0.0950521	0.203827	0.164709
0.380299	0.358496	0.170957	0.256959	0.163255	0.27565
0.688292	0.558189	0.115001	0.239206	0.186659	0.219068
0.0919839	0.29286	0.323985	0.139346	0.273782	0.113618
0.704633	0.0591109	0.445335	0.290855	0.241794	0.174606
0.648405	0.222409	0.138638	0.0860408	0.208604	0.221192
0.518113	0.568361	0.245465	0.147324	0.215527	0.165443
0.543535	0.0990991	0.262881	0.263025	0.182341	0.300177
0.176952	0.434899	0.139152	0.218965	0.224459	0.138901
0.525354	0.388546	0.083555	0.262299	0.167398	0.267242
0.628656	0.159912	0.322969	0.134738	0.269801	0.221934
0.564168	0.00839804	0.143688	0.200059	0.211305	0.200727
0.55616	0.301748	0.039844	0.276494	0.202497	0.137094
0.262488	0.2807	0.429114	0.155469	0.297204	0.223776
0.298388	0.536212	0.113819	0.222241	0.273508	0.117869
0.33952	0.245617	0.124069	0.210243	0.21742	0.166107
0.103256	0.647066	0.091824	0.247672	0.168723	0.116978
0.499184	0.20718	0.10092	0.274742	0.237935	0.232159
0.489003	0.380958	0.061784	0.172024	0.191569	0.270542
0.492096	0.356902	0.166405	0.127055	0.197046	0.172164
0.50758	0.0391653	0.294523	0.201017	0.20329	0.260307
0.580337	0.411405	0.252674	0.154177	0.134644	0.215974
0.611269	0.368132	0.21301	0.156042	0.1514	0.141368
0.551678	0.395298	0.30716	0.187485	0.167152	0.216513
0.569759	0.637079	0.103623	0.237266	0.288499	0.166658
0.347807	0.103398	0.312894	0.221614	0.218543	0.217569
0.656792	0.287033	0.090666	0.263666	0.118938	0.171214
0.628484	0.0381282	0.327174	0.240469	0.164715	0.213595
0.398606	0.222743	0.442651	0.243303	0.144491	0.112898
0.556484	0.106952	0.314964	0.182641	0.250829	0.244906
0.0657955	0.28476	0.081734	0.178162	0.323415	0.304513
0.625824	0.24222	0.22086	0.145558	0.201671	0.179869
0.413918	0.282436	0.226679	0.207731	0.20056	0.201588
0.034545	0.0297835	0.0123891	0.00328423	0.00249061	0.00262637

## Sheet: FVC_Plot_F
Quadrat size
10m×10m	20m×20m	30m×30m	40m×40m	50m×50m	60m×60m
0.543111	0.503377	0.267376	0.221716	0.221378	0.322556
0.427518	0.285583	0.343807	0.250401	0.349899	0.307303
0.310157	0.278179	0.223482	0.205505	0.261514	0.307317
0.33704	0.286595	0.411687	0.185161	0.26813	0.270373
0.187268	0.264778	0.508477	0.207618	0.391493	0.25793
0.151855	0.385681	0.155001	0.311705	0.391502	0.271153
0.141042	0.25941	0.15696	0.466478	0.313983	0.297443
0.13482	0.421658	0.202174	0.461204	0.268846	0.295598
0.297387	0.149003	0.50132	0.170121	0.376258	0.281055
0.399093	0.259496	0.468959	0.199478	0.273359	0.353373
0.200471	0.422253	0.230424	0.375338	0.355462	0.351272
0.481193	0.526353	0.460209	0.250164	0.217645	0.338765
0.127659	0.115135	0.056879	0.299388	0.327355	0.364986
0.235794	0.231355	0.332781	0.253491	0.294137	0.307852
0.636655	0.41909	0.491617	0.466354	0.347312	0.257868
0.416471	0.548116	0.217272	0.392588	0.353824	0.282438
0.61264	0.547097	0.398257	0.281549	0.230158	0.298137
0.569173	0.347217	0.269348	0.289096	0.347318	0.311893
0.414306	0.519993	0.471714	0.199139	0.365175	0.303733
0.475611	0.34308	0.223762	0.286885	0.334524	0.31485
0.139049	0.116689	0.193373	0.482174	0.257923	0.332641
0.631054	0.489751	0.468842	0.295937	0.317958	0.313468
0.501258	0.527426	0.128766	0.312025	0.225986	0.330747
0.489751	0.58915	0.4233	0.378197	0.361439	0.352108
0.36551	0.22341	0.218306	0.270972	0.374992	0.342231
0.411033	0.286915	0.435467	0.25198	0.29623	0.335056
0.271136	0.51625	0.320547	0.333848	0.316467	0.323482
0.460984	0.361727	0.308012	0.46517	0.35829	0.267901
0.118659	0.361618	0.365695	0.320403	0.307712	0.303519
0.404125	0.499617	0.263562	0.468881	0.289409	0.265317
0.157383	0.183706	0.500878	0.415374	0.411511	0.251877
0.171243	0.363167	0.276358	0.317404	0.259514	0.253269
0.450342	0.515556	0.498975	0.347268	0.258838	0.268994
0.302284	0.359693	0.169678	0.304489	0.228368	0.268088
0.582592	0.269648	0.181374	0.35245	0.275451	0.273467
0.634021	0.268954	0.127602	0.192402	0.352066	0.302723
0.166085	0.447351	0.231739	0.28366	0.420346	0.380436
0.445301	0.35614	0.488844	0.370319	0.263928	0.296958
0.0332134	0.28873	0.283888	0.231232	0.250604	0.280647
0.253055	0.562705	0.313672	0.180828	0.420794	0.296255
0.139879	0.208954	0.266628	0.311206	0.316858	0.262064
0.235776	0.331719	0.257852	0.365253	0.223239	0.257893
0.477153	0.236696	0.327043	0.316429	0.242732	0.257108
0.56158	0.526664	0.240598	0.296913	0.310872	0.277101
0.342856	0.566091	0.323845	0.316155	0.361226	0.275304
0.2441	0.400004	0.505026	0.255272	0.357969	0.308616
0.462084	0.211452	0.083594	0.260496	0.391222	0.355269
0.643274	0.34108	0.212511	0.185876	0.280766	0.349066
0.512846	0.299241	0.326615	0.225679	0.345854	0.377707
0.207595	0.152693	0.216907	0.159748	0.384395	0.26555
0.359071	0.550185	0.134001	0.340858	0.266548	0.312547
0.351667	0.270248	0.295087	0.298921	0.418442	0.290511
0.555736	0.448554	0.481809	0.39886	0.326735	0.275299
0.368017	0.135135	0.349648	0.496101	0.261784	0.311114
0.38149	0.540649	0.500659	0.172941	0.366484	0.302283
0.491861	0.571292	0.361066	0.327834	0.304431	0.321613
0.536537	0.347918	0.36741	0.328632	0.246567	0.320942
0.198126	0.200784	0.091147	0.264864	0.26712	0.301774
0.537105	0.134892	0.417205	0.207204	0.336021	0.369944
0.237481	0.470698	0.056733	0.182536	0.32262	0.395616
0.35403	0.387915	0.46124	0.0102679	0.440215	0.35511
0.307677	0.350258	0.106063	0.244727	0.337888	0.270349
0.475466	0.120815	0.502369	0.235287	0.251036	0.268303
0.0244839	0.239255	0.295124	0.208387	0.369142	0.272246
0.457214	0.57863	0.246843	0.27006	0.248948	0.284551
0.559929	0.496688	0.220454	0.229394	0.22798	0.262893
0.523145	0.570172	0.112633	0.236209	0.267693	0.30793
0.435111	0.301423	0.360332	0.344327	0.346974	0.286495
0.496235	0.498363	0.520002	0.383311	0.262388	0.307316
0.393907	0.128205	0.264063	0.388009	0.37187	0.284055
0.363129	0.107745	0.198918	0.243172	0.223254	0.293366
0.51079	0.368211	0.0694	0.271763	0.263624	0.295291
0.560912	0.480925	0.41625	0.18123	0.292674	0.319288
0.424136	0.260026	0.236073	0.307012	0.248588	0.306017
0.559542	0.402364	0.234622	0.313494	0.256061	0.267942
0.522252	0.0539819	0.514546	0.254306	0.283205	0.260704
0.478334	0.146268	0.344339	0.441786	0.398728	0.253774
0.256112	0.196782	0.437254	0.398984	0.264714	0.296817
0.513045	0.196688	0.470012	0.186871	0.343918	0.330478
0.31959	0.218405	0.292322	0.179634	0.362157	0.334666
0.610953	0.400477	0.204418	0.21573	0.270467	0.340629
0.271821	0.250289	0.219503	0.320983	0.318912	0.359754
0.0963847	0.402094	0.160968	0.202755	0.422497	0.336554
0.122717	0.239248	0.273685	0.224382	0.240073	0.392121
0.27973	0.51442	0.486083	0.363358	0.241708	0.300148
0.450351	0.531595	0.238614	0.167155	0.36298	0.25891
0.408129	0.199111	0.254692	0.22061	0.317882	0.259891
0.375429	0.432552	0.468412	0.191811	0.234069	0.313774
0.234153	0.525411	0.210149	0.155583	0.304571	0.270275
0.0732083	0.518755	0.242246	0.299801	0.253926	0.31864
0.269864	0.529245	0.501202	0.30443	0.220437	0.323891
0.334614	0.28786	0.496223	0.154372	0.311896	0.326114
0.312935	0.412775	0.132276	0.400374	0.246247	0.35887
0.348529	0.425852	0.44189	0.459049	0.240583	0.361129
0.319211	0.432135	0.228607	0.416844	0.334215	0.387204
0.667163	0.563304	0.478308	0.381535	0.234216	0.306348
0.477225	0.534086	0.524184	0.210723	0.310867	0.260399
0.67481	0.540581	0.218778	0.251658	0.365968	0.305185
0.0808015	0.162656	0.266602	0.160864	0.267946	0.308212
0.12159	0.257293	0.361878	0.300438	0.383505	0.295722
0.055037	0.284704	0.495484	0.472315	0.289316	0.278745
0.402141	0.225236	0.503352	0.188329	0.266375	0.297653
0.410185	0.59599	0.230821	0.243743	0.337373	0.285691
0.548936	0.363911	0.203098	0.205488	0.245309	0.287205
0.143378	0.44747	0.316984	0.245044	0.252859	0.28916
0.184193	0.327379	0.314968	0.292586	0.312479	0.288797
0.0690781	0.111585	0.216313	0.413152	0.222939	0.290184
0.224396	0.407486	0.481394	0.451177	0.246176	0.295351
0.5726	0.18133	0.173609	0.282517	0.252061	0.261228
0.474321	0.710961	0.308269	0.237185	0.249294	0.313029
0.331539	0.303923	0.336375	0.28473	0.321396	0.315434
0.489841	0.319387	0.48442	0.253123	0.273437	0.266564
0.519934	0.485447	0.190742	0.264995	0.28546	0.266373
0.556971	0.263847	0.153032	0.37033	0.273533	0.285823
0.284627	0.364312	0.512437	0.402358	0.259829	0.339629
0.158726	0.50484	0.441193	0.215523	0.385188	0.356222
0.607526	0.159919	0.295422	0.362683	0.245346	0.373332
0.159024	0.255309	0.190014	0.226474	0.277295	0.286264
0.430394	0.106131	0.341243	0.200006	0.3404	0.274913
0.10579	0.243872	0.145515	0.241386	0.27595	0.311672
0.347438	0.363023	0.122885	0.269621	0.408981	0.275582
0.535878	0.53334	0.501743	0.340939	0.242437	0.261166
0.230807	0.215202	0.499424	0.45756	0.366997	0.309416
0.482122	0.220617	0.38871	0.199386	0.392551	0.266463
0.123836	0.177464	0.313354	0.216286	0.266543	0.32881
0.417814	0.447308	0.243278	0.317305	0.265857	0.344589
0.520241	0.505729	0.460083	0.333404	0.263327	0.396127
0.348556	0.455178	0.453515	0.294986	0.23874	0.259168
0.199488	0.515114	0.105617	0.344724	0.292195	0.252237
0.485657	0.42469	0.16075	0.203041	0.240354	0.30704
0.243054	0.380978	0.206794	0.179204	0.235048	0.282285
0.121617	0.527433	0.380326	0.26745	0.413081	0.292065
0.272236	0.37976	0.524934	0.357265	0.365642	0.279561
0.646376	0.343481	0.225642	0.295474	0.328167	0.303865
0.421944	0.527661	0.258219	0.393065	0.355153	0.346057
0.287377	0.146647	0.498431	0.340856	0.325928	0.342719
0.341432	0.325131	0.347043	0.202398	0.315367	0.362944
0.201796	0.488401	0.299939	0.257144	0.249837	0.277015
0.684595	0.254644	0.30983	0.195481	0.385194	0.307764
0.602016	0.561011	0.458113	0.177711	0.261068	0.308705
0.190867	0.387342	0.432545	0.190427	0.280357	0.302615
0.380254	0.294718	0.232525	0.280012	0.247148	0.264838
0.47938	0.404003	0.15408	0.187574	0.284749	0.266547
0.474691	0.180392	0.415365	0.473056	0.25732	0.276306
0.569939	0.44765	0.254958	0.491998	0.251374	0.376908
0.533047	0.467102	0.416554	0.282935	0.306766	0.366941
0.424397	0.48797	0.36253	0.210076	0.259237	0.375496
0.503215	0.417546	0.491567	0.185946	0.33652	0.300917
0.141367	0.219672	0.481424	0.483376	0.272764	0.305138
0.429934	0.387949	0.17884	0.465855	0.256028	0.284793
0.519168	0.269553	0.376562	0.248973	0.342741	0.314448
0.106629	0.0926174	0.248035	0.239743	0.275587	0.262052
0.405793	0.389838	0.27728	0.211624	0.373279	0.283868
0.53577	0.308459	0.118554	0.309769	0.438287	0.292523
0.669471	0.491079	0.263714	0.317523	0.248864	0.298933
0.296765	0.5838	0.33139	0.350873	0.293748	0.363634
0.477198	0.35403	0.504777	0.465928	0.233546	0.357478
0.158871	0.236038	0.489052	0.407456	0.353986	0.264525
0.178286	0.537501	0.426251	0.228744	0.245165	0.285136
0.594468	0.506387	0.515199	0.280039	0.228052	0.31362
0.484106	0.0803033	0.262621	0.179994	0.216844	0.263795
0.543255	0.354023	0.289548	0.281092	0.253987	0.30315
0.0927594	0.366127	0.482353	0.321868	0.386205	0.310402
0.537123	0.209381	0.054688	0.243149	0.341089	0.332392
0.468883	0.205485	0.338682	0.41698	0.321417	0.348109
0.603135	0.0847424	0.464307	0.340795	0.361725	0.345615
0.348457	0.281072	0.469223	0.228314	0.246442	0.364026
0.572906	0.361645	0.248108	0.189877	0.300003	0.274334
0.377765	0.440882	0.395849	0.300404	0.332117	0.311179
0.372408	0.560004	0.179405	0.248168	0.260026	0.266468
0.452678	0.355565	0.259059	0.264858	0.260039	0.302574
0.765432	0.391464	0.118065	0.190737	0.226964	0.308357
0.267439	0.205167	0.218098	0.454265	0.280643	0.265464
0.334361	0.421315	0.359638	0.281888	0.341742	0.271279
0.509681	0.551594	0.180629	0.258962	0.266122	0.364549
0.61806	0.400119	0.307286	0.182231	0.417065	0.352865
0.0922634	0.0415348	0.286931	0.319589	0.372384	0.335594
0.447952	0.0788266	0.246504	0.443895	0.327622	0.271181
0.316127	0.533076	0.331015	0.389974	0.263201	0.266573
0.327093	0.49075	0.511163	0.458188	0.313945	0.269202
0.199632	0.301042	0.33992	0.402656	0.237888	0.274164
0.633129	0.162428	0.18314	0.189685	0.273849	0.264057
0.296062	0.19977	0.474603	0.337922	0.24314	0.313892
0.456493	0.15956	0.27259	0.235668	0.303247	0.261075
0.555835	0.0640686	0.147244	0.368748	0.274985	0.263633
0.127623	0.262697	0.239757	0.346507	0.34478	0.271423
0.362074	0.508998	0.51965	0.381045	0.261228	0.317228
0.343488	0.160417	0.176555	0.223694	0.242118	0.297493
0.388803	0.370688	0.15128	0.0114931	0.347421	0.295832
0.481076	0.4632	0.152643	0.44897	0.37264	0.257093
0.254525	0.253519	0.257611	0.160116	0.385912	0.309383
0.27707	0.509464	0.248602	0.195022	0.246755	0.289082
0.0854638	0.129805	0.342254	0.347886	0.249954	0.284188
0.466322	0.142904	0.501922	0.159149	0.302023	0.305219
0.538773	0.333453	0.268389	0.177066	0.320165	0.284417
0.454644	0.273657	0.230589	0.230862	0.255409	0.290053
0.459	0.535434	0.26618	0.208166	0.237318	0.348112
0.061521	0.327212	0.495937	0.228239	0.332305	0.278188
0.457728	0.541945	0.264957	0.397082	0.247315	0.301423
0.472743	0.523391	0.497344	0.357019	0.389459	0.300822
0.553761	0.037019	0.494738	0.297971	0.274073	0.289181
0.0780059	0.485348	0.350769	0.169241	0.288161	0.263888
0.144135	0.529268	0.479334	0.287566	0.302642	0.297601
0.508626	0.412798	0.187637	0.317325	0.232397	0.31667
0.513342	0.352136	0.165929	0.433866	0.228702	0.298074
0.146786	0.494037	0.300157	0.425072	0.351454	0.358776
0.474835	0.531577	0.298073	0.338544	0.241581	0.326584
0.13059	0.0860139	0.431465	0.473185	0.2423	0.266597
0.577217	0.560083	0.415131	0.183327	0.354218	0.275097
0.484412	0.104307	0.205141	0.238479	0.238956	0.300197
0.4207	0.573691	0.292283	0.196573	0.238891	0.291753
0.444102	0.570879	0.360613	0.342697	0.264524	0.259281
0.245227	0.484534	0.464753	0.366413	0.270105	0.303224
0.632308	0.521636	0.162186	0.403885	0.299056	0.302402
0.47856	0.396203	0.149469	0.486415	0.262587	0.324933
0.432685	0.318151	0.501635	0.394776	0.304193	0.306074
0.570309	0.529958	0.418327	0.196684	0.282797	0.346264
0.594135	0.328412	0.508844	0.420628	0.277268	0.333883
0.338005	0.307206	0.279537	0.343862	0.224171	0.293403
0.221131	0.552816	0.311336	0.418146	0.392686	0.261204
0.265274	0.520523	0.092305	0.48313	0.251176	0.288801
0.213682	0.484122	0.288297	0.399712	0.236851	0.268885
0.551687	0.317371	0.334502	0.364892	0.245315	0.272057
0.605714	0.137108	0.470837	0.242037	0.255646	0.29357
0.345796	0.325871	0.361622	0.189729	0.344393	0.295417
0.563131	0.496212	0.27183	0.187024	0.441152	0.300928
0.510502	0.229579	0.472237	0.395774	0.361748	0.299167
0.36339	0.51952	0.372289	0.207518	0.266658	0.321929
0.474898	0.325255	0.252588	0.21722	0.397342	0.258688
0.650606	0.275018	0.223449	0.190015	0.316419	0.284477
0.603694	0.522541	0.378938	0.277214	0.399543	0.284613
0.573718	0.44276	0.269975	0.3455	0.415936	0.310791
0.388082	0.541363	0.418218	0.384265	0.253674	0.291857
0.371543	0.325621	0.346345	0.46619	0.280308	0.297018
0.355896	0.16039	0.49485	0.216364	0.279914	0.361704
0.133891	0.343452	0.127807	0.219357	0.24933	0.26678
0.186475	0.475092	0.488882	0.340932	0.391561	0.288858
0.132412	0.0821069	0.374592	0.373255	0.398554	0.308021
0.416471	0.225097	0.436568	0.29905	0.269565	0.289842
0.422377	0.203958	0.267548	0.326977	0.232721	0.278542
0.259863	0.397003	0.442843	0.178504	0.261764	0.294819
0.351604	0.337775	0.288868	0.363404	0.282582	0.347506
0.555538	0.369306	0.165658	0.241151	0.229394	0.376737
0.151972	0.178724	0.451034	0.218342	0.28129	0.377402
0.519502	0.470782	0.167623	0.474887	0.29512	0.282511
0.462282	0.177675	0.443685	0.22208	0.243861	0.272759
0.299029	0.370366	0.493296	0.302042	0.268709	0.257835
0.503197	0.556505	0.362763	0.181317	0.277907	0.268422
0.4646	0.430049	0.502859	0.190716	0.380956	0.297286
0.637728	0.244064	0.191475	0.311229	0.381811	0.331611
0.332432	0.389004	0.317998	0.320269	0.282064	0.315311
0.160891	0.0897068	0.484327	0.204793	0.221956	0.291171
0.445635	0.0517161	0.216965	0.225178	0.331426	0.40271
0.209967	0.156745	0.381221	0.231144	0.397252	0.280672
0.181028	0.0879551	0.161291	0.421911	0.249823	0.253195
0.0851392	0.441786	0.282353	0.257252	0.33462	0.302509
0.172262	0.377337	0.247259	0.33205	0.373181	0.315245
0.537186	0.393215	0.508393	0.440786	0.260722	0.308977
0.573096	0.428647	0.401549	0.222379	0.246581	0.292603
0.141493	0.33024	0.066505	0.269061	0.288587	0.314762
0.464347	0.347212	0.243544	0.236052	0.255202	0.300688
0.463626	0.298411	0.220257	0.349445	0.241957	0.333598
0.55597	0.310849	0.298105	0.385582	0.35143	0.336543
0.475791	0.477624	0.248604	0.215878	0.26067	0.282704
0.127641	0.328878	0.266681	0.227429	0.350007	0.294871
0.34916	0.165535	0.281291	0.281205	0.387776	0.309227
0.612937	0.543185	0.505931	0.266324	0.245569	0.268185
0.491446	0.40174	0.507445	0.45387	0.264851	0.303678
0.414595	0.0940941	0.393919	0.461005	0.357284	0.35857
0.38645	0.17623	0.394658	0.279925	0.257793	0.374419
0.0701242	0.701621	0.224163	0.449608	0.370335	0.307526
0.385016	0.267759	0.270306	0.3892	0.25668	0.30733
0.361857	0.11215	0.271067	0.191383	0.34371	0.256855
0.149366	0.297681	0.502122	0.269198	0.302511	0.259855
0.131393	0.396162	0.162119	0.337031	0.257546	0.298385
0.246832	0.242576	0.455252	0.375429	0.228311	0.261818
0.443633	0.462415	0.363926	0.382457	0.350129	0.271801
0.348393	0.41948	0.261279	0.266175	0.235219	0.371451
0.402709	0.14016	0.449825	0.232156	0.307467	0.354501
0.14473	0.243196	0.525072	0.33899	0.326176	0.288189
0.439935	0.322451	0.343641	0.326711	0.302558	0.324335
0.326236	0.521001	0.095904	0.242429	0.245627	0.303306
0.622054	0.0856149	0.11565	0.219095	0.417366	0.270079
0.388848	0.200421	0.166973	0.246556	0.300181	0.269558
0.129445	0.203949	0.24066	0.278681	0.342477	0.307263
0.0721532	0.0863408	0.504718	0.469786	0.306788	0.276849
0.44559	0.24858	0.213193	0.385951	0.244881	0.332355
0.347284	0.193899	0.361701	0.295429	0.252759	0.396104
0.478181	0.421058	0.29975	0.363857	0.284573	0.346597
0.156526	0.0917066	0.255771	0.326917	0.279968	0.282756
0.341332	0.148252	0.485336	0.216101	0.269754	0.282165
0.266771	0.123006	0.344146	0.241872	0.401244	0.308609
0.55175	0.25751	0.2467	0.216458	0.317923	0.312608
0.460758	0.154314	0.279196	0.419586	0.369548	0.302028
0.310256	0.308094	0.116408	0.280241	0.244249	0.286479
0.193419	0.247401	0.135359	0.36025	0.27222	0.362197
0.491257	0.468586	0.236689	0.25036	0.248599	0.374462
0.0811081	0.263669	0.223099	0.160013	0.393287	0.262919
0.48085	0.423662	0.276408	0.311345	0.299728	0.27412
0.550226	0.383451	0.36372	0.377075	0.219927	0.29486
0.477234	0.493554	0.144869	0.481484	0.228488	0.303011
0.577514	0.321867	0.418977	0.33823	0.398988	0.27072
0.288261	0.424458	0.46507	0.228714	0.221931	0.259532
0.211031	0.48276	0.522442	0.348865	0.434044	0.288873
0.509248	0.561221	0.362204	0.31805	0.222209	0.289853
0.146552	0.278432	0.252514	0.387667	0.444111	0.34779
0.473401	0.233659	0.243934	0.347978	0.240129	0.274444
0.416164	0.55976	0.161575	0.394572	0.233899	0.267368
0.498399	0.569942	0.172305	0.205786	0.238221	0.305939
0.197062	0.189496	0.2396	0.224563	0.288688	0.276151
0.595587	0.538342	0.444723	0.179169	0.236574	0.268715
0.594008	0.450563	0.173584	0.283998	0.262736	0.299429
0.181461	0.214494	0.357397	0.311492	0.214785	0.265668
0.415055	0.293302	0.436769	0.485638	0.323422	0.359705
0.539134	0.452191	0.231338	0.315267	0.271582	0.407941
0.456348	0.420905	0.234245	0.363859	0.261157	0.29604
0.473852	0.248771	0.226198	0.465676	0.328107	0.285644
0.202897	0.301461	0.290532	0.48022	0.240141	0.322638
0.321276	0.176147	0.519177	0.287578	0.386725	0.273147
0.232422	0.531583	0.132687	0.201891	0.248035	0.290103
0.403728	0.197707	0.317147	0.320768	0.217668	0.309406
0.595415	0.535006	0.307775	0.199247	0.230367	0.313174
0.397406	0.321175	0.367888	0.248425	0.266875	0.358492
0.279099	0.492317	0.151248	0.244724	0.280025	0.364872
0.253948	0.548328	0.28974	0.34687	0.260177	0.263361
0.518807	0.540838	0.248463	0.203515	0.374558	0.305039
0.198424	0.358144	0.515935	0.180882	0.268616	0.25123
0.141547	0.312238	0.238414	0.32471	0.252526	0.306272
0.452191	0.474804	0.198808	0.30156	0.236577	0.267815
0.331548	0.130944	0.194479	0.265766	0.305445	0.258034
0.444967	0.117455	0.271177	0.237174	0.266993	0.295001
0.263795	0.242468	0.206084	0.320223	0.26275	0.32998
0.527059	0.402254	0.260694	0.298009	0.296795	0.346108
0.458585	0.432155	0.220263	0.2793	0.408611	0.308627
0.476657	0.298346	0.315204	0.31092	0.281339	0.266139
0.494522	0.318943	0.173813	0.371886	0.34585	0.28747
0.231926	0.588383	0.290101	0.393221	0.261594	0.265782
0.581455	0.126106	0.289528	0.272166	0.250358	0.281675
0.531198	0.346128	0.362015	0.231679	0.263845	0.301459
0.570174	0.0995004	0.244055	0.242235	0.237792	0.363298
0.529421	0.537912	0.393362	0.24273	0.282867	0.346785
0.482041	0.551448	0.435219	0.279399	0.264735	0.390241
0.397343	0.466762	0.255184	0.422132	0.343586	0.274354
0.200552	0.515667	0.477847	0.185049	0.276048	0.30774
0.543129	0.354544	0.48901	0.279566	0.365829	0.258041
0.703731	0.194922	0.380321	0.387522	0.246987	0.261645
0.219418	0.126604	0.183706	0.470404	0.394545	0.312244
0.417129	0.241494	0.47892	0.21205	0.269777	0.290418
0.367412	0.087317	0.493815	0.203479	0.230392	0.324953
0.49252	0.260425	0.426488	0.235639	0.319004	0.354601
0.0432775	0.534922	0.265114	0.220001	0.250233	0.278627
0.28028	0.190287	0.270862	0.326679	0.273388	0.316964
0.291436	0.176695	0.222008	0.437358	0.399962	0.271686
0.558405	0.265516	0.154173	0.404558	0.244601	0.268881
0.0642354	0.576435	0.209075	0.275587	0.378415	0.311477
0.153604	0.500156	0.526878	0.343939	0.267573	0.270915
0.380831	0.0663682	0.493979	0.315264	0.360219	0.264418
0.48113	0.256015	0.303057	0.210692	0.248929	0.330588
0.518555	0.165291	0.25948	0.204323	0.354371	0.305783
0.110092	0.440447	0.322884	0.351171	0.262356	0.267356
0.559226	0.326126	0.476718	0.481892	0.275934	0.28571
0.431882	0.469095	0.482883	0.276318	0.269939	0.270406
0.558126	0.490008	0.273094	0.317032	0.259968	0.284098
0.523009	0.468696	0.183397	0.365244	0.236481	0.28907
0.384808	0.0735736	0.240223	0.463621	0.449973	0.355209
0.56075	0.451666	0.326017	0.285032	0.263129	0.331259
0.613677	0.258651	0.251352	0.242983	0.261954	0.283424
0.135739	0.374846	0.271723	0.331457	0.262533	0.310972
0.380958	0.264136	0.341605	0.361637	0.238159	0.302387
0.299669	0.579165	0.143254	0.330296	0.349322	0.312251
0.255327	0.318636	0.392029	0.173122	0.353495	0.320553
0.139319	0.453636	0.313065	0.268175	0.239649	0.307009
0.530873	0.529868	0.386889	0.357993	0.26269	0.301917
0.437185	0.23728	0.258392	0.242538	0.254986	0.276316
0.089026	0.158699	0.12167	0.184856	0.346859	0.272839
0.52833	0.101775	0.128794	0.242542	0.270743	0.286109
0.654339	0.357646	0.445723	0.270512	0.256735	0.319438
0.310112	0.194895	0.348798	0.193165	0.318521	0.340455
0.150294	0.363449	0.177694	0.318235	0.34967	0.381352
0.594243	0.558313	0.308591	0.261691	0.374038	0.26702
0.600069	0.307772	0.144131	0.339084	0.389012	0.306087
0.198685	0.391222	0.290794	0.393617	0.418748	0.310215
0.671392	0.269134	0.122942	0.417155	0.337226	0.262292
0.453228	0.582896	0.476407	0.182615	0.300817	0.297206
0.623119	0.064134	0.445605	0.268493	0.328974	0.32817
0.576144	0.549901	0.442903	0.250758	0.432947	0.367167
0.0929939	0.255812	0.303262	0.175533	0.244666	0.291872
0.442397	0.252099	0.155811	0.340977	0.259051	0.298492
0.320961	0.503659	0.485063	0.193881	0.223901	0.298876
0.073551	0.548866	0.253942	0.443958	0.267476	0.287598
0.629891	0.172646	0.364791	0.458322	0.275545	0.33342
0.467657	0.266882	0.280534	0.294157	0.384965	0.353122
0.562716	0.475987	0.13323	0.235983	0.260658	0.368628
0.583944	0.21609	0.277503	0.225541	0.379099	0.319199
0.400635	0.233765	0.052349	0.242339	0.427701	0.307876
0.500104	0.562105	0.398355	0.339601	0.231356	0.299357
0.464969	0.177473	0.444212	0.311791	0.314626	0.307989
0.289082	0.493805	0.461965	0.220253	0.387101	0.283886
0.259881	0.324266	0.132939	0.471826	0.333611	0.286472
0.394665	0.230591	0.40843	0.405681	0.340408	0.346513
0.482275	0.0358985	0.417786	0.359195	0.376901	0.287966
0.345607	0.286949	0.162984	0.249909	0.231217	0.318075
0.340403	0.138071	0.270914	0.196317	0.26862	0.264652
0.509437	0.462871	0.296861	0.344445	0.280771	0.276195
0.209101	0.276364	0.522349	0.420864	0.374088	0.285146
0.2081	0.358981	0.326318	0.461667	0.238964	0.295903
0.627745	0.548131	0.27326	0.346401	0.265324	0.320714
0.332603	0.45909	0.340572	0.170087	0.257775	0.284397
0.179612	0.0845823	0.46479	0.286598	0.267428	0.303018
0.648504	0.137764	0.248402	0.301942	0.269263	0.309896
0.404495	0.329016	0.482967	0.366279	0.274854	0.26866
0.677975	0.299883	0.463652	0.401051	0.284786	0.36241
0.528664	0.296308	0.244146	0.427749	0.30081	0.355047
0.515056	0.210625	0.145032	0.346692	0.36055	0.387365
0.499617	0.153022	0.41882	0.21686	0.357764	0.334883
0.561868	0.195648	0.233604	0.293448	0.40669	0.312662
0.49573	0.286606	0.165885	0.195088	0.230237	0.263165
0.363372	0.528616	0.133561	0.215496	0.411681	0.283184
0.560272	0.161127	0.273407	0.30494	0.283831	0.29196
0.393312	0.524784	0.13255	0.179311	0.359737	0.358578
0.381977	0.432243	0.127117	0.330106	0.344238	0.314208
0.514136	0.478747	0.344902	0.349029	0.385949	0.312784
0.0718556	0.180778	0.345196	0.375552	0.348413	0.259954
0.663303	0.27002	0.476992	0.471115	0.349583	0.307443
0.430286	0.227545	0.245146	0.259728	0.272533	0.265025
0.113844	0.428304	0.282033	0.256855	0.24852	0.282826
0.34062	0.305177	0.273904	0.234887	0.410113	0.309355
0.241836	0.187359	0.512683	0.253973	0.396252	0.299536
0.485747	0.490754	0.136768	0.190601	0.308187	0.326597
0.60088	0.480255	0.458404	0.236056	0.235196	0.321086
0.563645	0.486676	0.518161	0.476368	0.381429	0.275106
0.442875	0.467905	0.321011	0.266636	0.29447	0.268328
0.593981	0.240206	0.272888	0.450218	0.314862	0.31056
0.344516	0.440706	0.257888	0.281691	0.241134	0.268443
0.530603	0.103811	0.298097	0.482904	0.234647	0.276179
0.556223	0.18489	0.275651	0.215407	0.351832	0.307664
0.373391	0.441457	0.165224	0.204568	0.323605	0.307211
0.386882	0.569053	0.372925	0.240421	0.236133	0.282685
0.181344	0.448101	0.225103	0.263818	0.354404	0.388689
0.475232	0.406382	0.180144	0.173239	0.265416	0.285948
0.349809	0.226285	0.467384	0.469122	0.355733	0.306779
0.530404	0.53531	0.493786	0.18376	0.348789	0.303426
0.529593	0.383388	0.223763	0.293391	0.268398	0.315703
0.47672	0.369412	0.19972	0.286779	0.426673	0.263314
0.456817	0.573332	0.458674	0.224822	0.254579	0.292945
0.0713867	0.264307	0.488751	0.468161	0.365701	0.356219
0.14767	0.131104	0.515459	0.272987	0.237762	0.30647
0.18937	0.0385678	0.481856	0.2085	0.348505	0.27542
0.627447	0.138379	0.378607	0.338846	0.415956	0.267422
0.0659759	0.422118	0.481486	0.230539	0.223212	0.257359
0.0676532	0.107935	0.29493	0.371719	0.243695	0.306884
0.499779	0.452786	0.109353	0.242787	0.269816	0.309512
0.117875	0.0689992	0.496503	0.297848	0.426605	0.331697
0.509401	0.403739	0.246847	0.200375	0.31194	0.307226
0.221627	0.337491	0.191099	0.217034	0.25596	0.302247
0.430674	0.409055	0.078935	0.253977	0.303716	0.369714
0.312646	0.519213	0.274576	0.410188	0.230613	0.271906
0.174255	0.446115	0.437161	0.409085	0.284041	0.308685
0.391662	0.311607	0.291342	0.371772	0.27579	0.263255
0.533984	0.110505	0.263376	0.376191	0.359031	0.300952
0.0739117	0.404386	0.420394	0.362901	0.235211	0.274981
0.544833	0.69726	0.163223	0.313667	0.240822	0.337108
0.178007	0.5118	0.356434	0.240755	0.277589	0.315609
0.455789	0.197163	0.112916	0.288342	0.364731	0.288828
0.4972	0.373468	0.164951	0.251281	0.253338	0.275152
0.474375	0.402792	0.13622	0.24743	0.269145	0.294302
0.19653	0.197856	0.357139	0.420583	0.367008	0.313064
0.524308	0.145258	0.125044	0.240853	0.293205	0.335337
0.685695	0.362459	0.500675	0.169027	0.343807	0.263847
0.557891	0.461011	0.237745	0.292438	0.269247	0.398726
0.388902	0.72491	0.261089	0.381937	0.24444	0.255122
0.526734	0.440961	0.296895	0.428196	0.306787	0.376718
0.48746	0.476567	0.311921	0.17921	0.416081	0.332104
0.528294	0.0598549	0.355338	0.198673	0.253691	0.329006
0.142719	0.704802	0.513071	0.201782	0.241511	0.344124
0.66627	0.455972	0.351305	0.452294	0.308825	0.275485
0.532009	0.304408	0.17136	0.295904	0.23554	0.302653
0.538764	0.163918	0.484532	0.376757	0.229774	0.289428
0.449296	0.180942	0.428799	0.330631	0.416248	0.269554
0.422657	0.155142	0.348882	0.282097	0.22954	0.343412
0.52163	0.222033	0.060636	0.401129	0.243365	0.275567
0.28414	0.110559	0.47988	0.193368	0.241699	0.308394
0.29902	0.310304	0.261786	0.354715	0.304944	0.322251
0.215314	0.26986	0.2332	0.362609	0.326735	0.3085
0.52089	0.565189	0.198711	0.231358	0.378558	0.310497
0.411033	0.193117	0.43845	0.416164	0.216454	0.30985
0.627222	0.510977	0.356993	0.283272	0.348817	0.284555
0.641353	0.0780555	0.1667	0.27295	0.285592	0.293419
0.210472	0.168225	0.131418	0.333463	0.259618	0.300077
0.524741	0.317094	0.419684	0.415338	0.293847	0.303047
0.572167	0.254399	0.501481	0.264427	0.256131	0.0140358
0.352794	0.36431	0.254649	0.307639	0.23397	0.296657
0.0946442	0.231917	0.448534	0.342949	0.360698	0.255656
0.389011	0.514819	0.411534	0.475059	0.263719	0.323837
0.415686	0.399566	0.184739	0.21399	0.346979	0.321167
0.565548	0.402795	0.29783	0.260161	0.24223	0.292422
0.608609	0.424465	0.294035	0.217536	0.266273	0.313858
0.602287	0.285914	0.446162	0.407939	0.302276	0.309984
0.625797	0.556011	0.48806	0.218393	0.388717	0.308511
0.485062	0.215353	0.226336	0.275666	0.289704	0.313176
0.388385	0.343216	0.314655	0.299415	0.300208	0.303157
0.0277401	0.0231016	0.0156302	0.00815765	0.0033666	0.00128402
